# Supplementary material for: TrimNN: characterizing cellular community motifs for studying multicellular topological organization in complex tissues
Source: Nat Commun. 2025 Aug 19;16:7737. doi: 10.1038/s41467-025-63141-7 (PMC12365081; doi:10.1038/s41467-025-63141-7)
Supplement: Supplementary file 6 — Source Data [file 41467_2025_63141_MOESM6_ESM.xlsx]

## Sheet: Fig. 2A
Fig.2A Simulations of cell missing effects on CC motifs, represented as Spearman correlation between abundance rankings of all the possible motifs before and after simulated noises at cell proportions of 0.01, 0.05, 0.1, 0.2, 0.3, 0.4, and 0.5 within CC motifs in size-1, size-2, size-3, size-4, and size-5
size-1								size-2								size-3								size-4								size-5
0.01	0.05	0.1	0.2	0.3	0.4	0.5		0.01	0.05	0.1	0.2	0.3	0.4	0.5		0.01	0.05	0.1	0.2	0.3	0.4	0.5		0.01	0.05	0.1	0.2	0.3	0.4	0.5		0.01	0.05	0.1	0.2	0.3	0.4	0.5
0.998625	0.994505	1	0.994505	1	0.994505	0.989011		0.999849	0.999175	0.99817	0.996494	0.993254	0.992034	0.988619		0.999494	0.995658	0.990195	0.972434	0.96192	0.962422	0.944804		0.988489	0.963894	0.916333	0.848128	0.794082	0.774468	0.726647		0.984805	0.941836	0.880287	0.779126	0.708799	0.672015	0.621285
0.994505	0.994505	1	1	1	1	0.994505		0.999681	0.998904	0.99833	0.996831	0.995759	0.990206	0.984968		0.998284	0.995841	0.987707	0.977608	0.967725	0.949576	0.940878		0.987195	0.962653	0.910295	0.859305	0.814907	0.773177	0.731395		0.981803	0.936631	0.866597	0.787146	0.736572	0.671221	0.64226
1	0.994505	0.994505	1	0.994505	1	0.994505		0.999657	0.999366	0.998545	0.996442	0.994435	0.992688	0.985034		0.999371	0.993003	0.990379	0.981941	0.966805	0.959875	0.93976		0.99266	0.950141	0.928822	0.862801	0.812055	0.776378	0.735774		0.986532	0.917844	0.890535	0.79159	0.719912	0.684124	0.624301
1	0.994505	0.994505	0.998625	0.994505	0.994505	0.989011		0.999837	0.999147	0.997804	0.996636	0.995292	0.989409	0.989536		0.999486	0.994556	0.983469	0.985911	0.96523	0.951795	0.944098		0.994982	0.953944	0.918829	0.870898	0.813927	0.769757	0.73197		0.990441	0.932765	0.876959	0.807239	0.722102	0.678347	0.636078
1	0.998625	0.994505	1	0.994505	0.994505	0.994505		0.999693	0.998748	0.998454	0.996684	0.993673	0.990219	0.991234		0.998691	0.995452	0.987789	0.974779	0.965071	0.95214	0.943685		0.990144	0.956141	0.913649	0.859555	0.804729	0.763458	0.725394		0.982614	0.930295	0.867187	0.790613	0.724718	0.657697	0.623529
0.994505	1	0.994505	0.994505	1	1	0.994505		0.999753	0.999047	0.998557	0.996743	0.994547	0.993286	0.98938		0.998747	0.991796	0.984876	0.979185	0.969438	0.959316	0.946707		0.990093	0.947091	0.914307	0.860116	0.810134	0.780482	0.748289		0.985336	0.925917	0.869444	0.786092	0.716104	0.67191	0.65573
0.994505	1	1	1	0.994505	1	0.989011		0.999928	0.998952	0.999147	0.994849	0.996285	0.992959	0.988054		0.999764	0.992697	0.988584	0.974142	0.970246	0.957303	0.938744		0.993972	0.957132	0.924062	0.856931	0.807877	0.779221	0.728437		0.989657	0.932606	0.882165	0.790283	0.730348	0.690666	0.628944
1	0.994505	1	1	0.994505	1	0.994505		0.999589	0.998589	0.999043	0.99651	0.995546	0.991405	0.990566		0.998949	0.993516	0.992154	0.978956	0.971963	0.958576	0.940273		0.98897	0.961399	0.922166	0.850057	0.814233	0.772193	0.731769		0.985824	0.941352	0.888257	0.781144	0.730966	0.668741	0.641472
0.994505	0.994505	0.994505	1	0.994505	1	0.994505		0.999542	0.999163	0.998808	0.997437	0.994124	0.990362	0.985074		0.999186	0.993992	0.985974	0.98297	0.97054	0.959195	0.933995		0.992436	0.953037	0.920321	0.865078	0.813743	0.772233	0.728132		0.987448	0.926534	0.88048	0.806438	0.730219	0.681923	0.621187
0.994505	1	1	1	0.994505	0.994505	1		0.999857	0.99902	0.997052	0.996536	0.993302	0.992963	0.986579		0.995768	0.994744	0.989469	0.978676	0.964469	0.954162	0.9379		0.984073	0.958833	0.926326	0.855521	0.814936	0.75914	0.73163		0.975758	0.935744	0.879428	0.783147	0.717909	0.653572	0.630807
1	0.994505	1	1	0.994505	0.998625	0.994505		0.999785	0.998505	0.998585	0.996672	0.99479	0.992478	0.986335		0.998897	0.992106	0.986681	0.977292	0.959004	0.95447	0.942499		0.994753	0.952111	0.915299	0.859521	0.805577	0.764739	0.73267		0.991115	0.922741	0.872788	0.795494	0.726317	0.68004	0.635249
0.994505	1	1	1	0.994505	0.994505	1		0.999789	0.998824	0.997792	0.997178	0.994009	0.993737	0.991983		0.999095	0.991245	0.986928	0.980764	0.960472	0.952386	0.943571		0.988168	0.952488	0.927091	0.869154	0.798414	0.768728	0.735749		0.9839	0.926741	0.882042	0.799029	0.720083	0.670068	0.629945
1	1	1	0.994505	1	1	1		0.999661	0.999255	0.997995	0.996903	0.995644	0.99037	0.989496		0.998837	0.994552	0.984602	0.980659	0.965271	0.952498	0.943895		0.995114	0.951647	0.903579	0.864456	0.806878	0.777122	0.73313		0.991616	0.920576	0.856894	0.798837	0.733114	0.678372	0.636751
0.994505	0.994505	1	0.994505	0.994505	1	1		0.999801	0.998808	0.998589	0.997449	0.996416	0.992217	0.988397		0.999084	0.993838	0.989906	0.976935	0.971628	0.948267	0.930341		0.992126	0.957482	0.923801	0.868295	0.811198	0.758095	0.730861		0.986845	0.930338	0.877427	0.794946	0.717865	0.665795	0.623306
0.994505	1	0.994505	1	0.994505	0.994505	0.994505		0.999853	0.999338	0.998828	0.997377	0.996592	0.993311	0.991065		0.998867	0.991407	0.991953	0.977521	0.96948	0.956929	0.944843		0.993257	0.950188	0.922941	0.857078	0.812109	0.76437	0.739765		0.988384	0.920553	0.879407	0.785582	0.722233	0.667339	0.638362
0.994505	1	1	1	0.994505	1	0.994505		0.999414	0.998011	0.99837	0.996049	0.992741	0.993221	0.989067		0.998357	0.991402	0.989138	0.976534	0.965014	0.954278	0.937142		0.985706	0.953876	0.922889	0.8534	0.815624	0.761467	0.734339		0.979983	0.927857	0.871884	0.791839	0.729518	0.667932	0.635511
1	0.994505	1	1	0.994505	1	1		0.999833	0.99898	0.998473	0.995277	0.99438	0.990333	0.990947		0.997023	0.993175	0.986473	0.972509	0.968997	0.951294	0.947036		0.987525	0.952662	0.919091	0.850482	0.808362	0.756238	0.736203		0.982153	0.924463	0.875511	0.775698	0.714221	0.679567	0.645126
0.994505	0.994505	1	0.994505	0.994505	0.994505	0.989011		0.999833	0.997028	0.998649	0.996544	0.996082	0.992545	0.985805		0.998284	0.991238	0.990228	0.976184	0.96951	0.946566	0.946456		0.990174	0.949716	0.926933	0.85676	0.800345	0.754535	0.742503		0.983681	0.923184	0.888401	0.788929	0.717447	0.66489	0.646168
1	1	1	1	1	1	1		0.999729	0.999187	0.998701	0.997369	0.995333	0.991573	0.987165		0.999641	0.993448	0.99051	0.978546	0.963943	0.935749	0.948978		0.994308	0.947181	0.919063	0.856831	0.800718	0.753595	0.742861		0.991732	0.920963	0.878611	0.786229	0.720305	0.673538	0.642501
1	1	1	0.994505	1	0.994505	1		0.999518	0.998557	0.998764	0.995831	0.995515	0.990457	0.989635		0.999309	0.996117	0.991853	0.976943	0.968299	0.94522	0.94433		0.992062	0.959714	0.925964	0.844252	0.819254	0.754175	0.738631		0.982888	0.941295	0.887138	0.764511	0.732485	0.656755	0.636596
1	1	1	0.994505	1	0.994505	0.994505		0.999653	0.997603	0.997983	0.99707	0.994659	0.993233	0.985677		0.99681	0.992492	0.987144	0.975905	0.965721	0.962014	0.943966		0.98071	0.957927	0.904387	0.861664	0.809918	0.773888	0.73548		0.97149	0.928323	0.859188	0.788781	0.725425	0.682954	0.635871
0.994505	1	1	0.994505	1	0.994505	1		0.999825	0.999414	0.99831	0.993721	0.994427	0.990035	0.986236		0.999516	0.995782	0.988383	0.97466	0.957761	0.950897	0.935421		0.994083	0.969869	0.918301	0.852962	0.795149	0.78081	0.732138		0.987396	0.946721	0.870283	0.786554	0.704407	0.683694	0.634501
0.994505	1	0.994505	1	1	1	0.994505		0.999761	0.999199	0.998649	0.997461	0.994391	0.993123	0.987234		0.99923	0.994368	0.988558	0.978778	0.961363	0.958923	0.934041		0.990965	0.958521	0.920339	0.870164	0.808947	0.785735	0.734244		0.986151	0.934862	0.878245	0.802862	0.726053	0.686321	0.635493
1	0.994505	0.994505	1	1	0.994505	0.994505		0.999737	0.999279	0.997812	0.996102	0.993036	0.991056	0.990022		0.999264	0.994838	0.988727	0.979147	0.957504	0.951314	0.938886		0.995004	0.9627	0.925026	0.854189	0.793385	0.764614	0.740806		0.989639	0.937274	0.886649	0.784352	0.714693	0.676686	0.629467
0.998625	0.994505	1	0.994505	1	1	0.994505		0.99852	0.998808	0.999119	0.995656	0.992448	0.992207	0.988266		0.996091	0.992186	0.991095	0.970651	0.955878	0.95903	0.9335		0.990291	0.94816	0.924377	0.849561	0.794862	0.760707	0.730998		0.987119	0.924719	0.884442	0.779531	0.706847	0.675711	0.617115
1	0.994505	0.994505	0.994505	0.994505	0.994505	0.994505		0.999522	0.998932	0.997068	0.99473	0.994822	0.992211	0.990214		0.998573	0.994663	0.986288	0.979397	0.965031	0.956074	0.941698		0.990257	0.955076	0.92286	0.853982	0.808589	0.776381	0.726535		0.982162	0.925855	0.875211	0.785483	0.725532	0.681145	0.627981
0.998625	0.998625	0.994505	1	1	0.994505	0.994505		0.999801	0.999175	0.998302	0.995508	0.996023	0.993405	0.988954		0.99923	0.995431	0.988014	0.975771	0.973011	0.951476	0.94131		0.990016	0.962177	0.929452	0.847334	0.809512	0.765434	0.726707		0.985732	0.933039	0.88588	0.789135	0.724354	0.674266	0.631989
0.994505	0.994505	1	1	1	1	0.998625		0.999825	0.999259	0.998027	0.996707	0.994671	0.991599	0.987689		0.998694	0.995579	0.985252	0.977044	0.962817	0.94635	0.938529		0.988175	0.958329	0.905998	0.865571	0.806235	0.746518	0.731772		0.977886	0.93143	0.862562	0.789371	0.720886	0.658916	0.634728
1	1	0.994505	1	1	0.994505	0.994505		0.999805	0.998828	0.998505	0.996202	0.994245	0.991535	0.990323		0.999402	0.99144	0.98995	0.975581	0.970948	0.963003	0.946506		0.992713	0.951857	0.92259	0.852914	0.810124	0.783696	0.742088		0.989637	0.922422	0.873414	0.782003	0.73316	0.682516	0.631315
1	1	0.994505	0.994505	1	1	0.994505		0.999745	0.999123	0.998322	0.997536	0.995778	0.990977	0.987122		0.999339	0.996319	0.989259	0.979389	0.968312	0.952432	0.93959		0.993034	0.965945	0.929225	0.860153	0.815627	0.764797	0.718357		0.988357	0.943621	0.883487	0.794897	0.736663	0.660914	0.622213
1	1	0.994505	0.994505	0.994505	1	1		0.999864	0.998992	0.998254	0.997091	0.993709	0.992664	0.991077		0.99954	0.991892	0.98746	0.977185	0.97302	0.958525	0.949749		0.992084	0.954353	0.919949	0.861128	0.801951	0.765453	0.738897		0.988331	0.924075	0.870501	0.787768	0.717435	0.662879	0.627709
0.998625	0.994505	0.998625	0.994505	1	1	1		0.999845	0.999219	0.99892	0.996484	0.994057	0.990505	0.990997		0.997548	0.992808	0.99011	0.980891	0.96308	0.960384	0.939275		0.985305	0.951525	0.917748	0.870094	0.805279	0.769809	0.725227		0.975727	0.922044	0.874804	0.804435	0.714965	0.678809	0.63433
0.994505	1	1	0.994505	1	0.994505	0.994505		0.999809	0.997431	0.998079	0.996704	0.995727	0.992871	0.988678		0.999144	0.987936	0.990491	0.978676	0.97187	0.962475	0.941429		0.989671	0.944222	0.926228	0.856371	0.81914	0.768509	0.732017		0.983587	0.918837	0.884891	0.783107	0.73344	0.678655	0.634987
1	1	1	0.998625	0.994505	1	1		0.999681	0.999079	0.999071	0.997979	0.994978	0.991116	0.989225		0.998358	0.994437	0.988	0.978202	0.963884	0.957041	0.940475		0.992318	0.956791	0.928393	0.854541	0.814914	0.783766	0.736722		0.987064	0.933106	0.87996	0.784808	0.722629	0.679986	0.636343
0.994505	1	0.994505	1	0.994505	1	1		0.999657	0.997754	0.997308	0.997298	0.996253	0.992739	0.9898		0.998573	0.991787	0.988454	0.978554	0.973385	0.959539	0.943822		0.986732	0.952535	0.917933	0.864384	0.812196	0.768256	0.719866		0.980507	0.923626	0.872229	0.786315	0.725503	0.671427	0.629343
0.998625	0.994505	1	0.998625	0.994505	0.994505	0.994505		0.999641	0.999083	0.998466	0.996089	0.994283	0.989504	0.989003		0.999647	0.994528	0.985281	0.974724	0.968407	0.956272	0.936476		0.99276	0.964509	0.910679	0.855724	0.799909	0.768184	0.723654		0.989301	0.93273	0.865862	0.784811	0.717098	0.675471	0.623394
1	0.994505	1	1	1	1	1		0.999785	0.999442	0.997975	0.997385	0.995528	0.991698	0.987026		0.999749	0.994331	0.986439	0.978608	0.971719	0.956691	0.94151		0.993103	0.95575	0.91716	0.867605	0.809131	0.758712	0.737137		0.986342	0.921904	0.879777	0.791566	0.711392	0.674465	0.629753
1	1	1	0.994505	0.994505	1	0.994505		0.999821	0.998712	0.998525	0.996758	0.99544	0.990203	0.990875		0.999157	0.991962	0.990321	0.975637	0.963321	0.965775	0.952657		0.991185	0.955541	0.920317	0.857574	0.793901	0.773572	0.745012		0.986434	0.937382	0.874097	0.787903	0.710326	0.678493	0.635678
1	0.994505	0.994505	1	0.994505	1	1		0.999793	0.997786	0.998577	0.997401	0.995424	0.990903	0.99042		0.999068	0.991199	0.989304	0.980107	0.965835	0.954638	0.936339		0.994083	0.953244	0.922633	0.871141	0.798951	0.774785	0.737607		0.988593	0.929168	0.874365	0.805567	0.71182	0.679574	0.646785
1	0.994505	1	1	0.994505	0.994505	0.994505		0.999701	0.998948	0.998541	0.996416	0.994734	0.99183	0.990776		0.999777	0.99219	0.986518	0.974198	0.967393	0.942823	0.935204		0.995296	0.958028	0.929623	0.860117	0.808131	0.766582	0.729725		0.989444	0.935729	0.878553	0.784539	0.727979	0.665262	0.631069
0.994505	1	0.994505	0.994505	1	0.994505	0.994505		0.999558	0.998916	0.99841	0.995814	0.994423	0.992909	0.987798		0.998747	0.995047	0.990285	0.97878	0.967064	0.957981	0.939958		0.988757	0.961133	0.929052	0.840823	0.808543	0.757577	0.729742		0.985315	0.93004	0.887318	0.764983	0.722542	0.664366	0.632629
0.994505	1	0.994505	0.994505	1	0.994505	0.998625		0.999597	0.999263	0.998019	0.997613	0.992799	0.992557	0.988981		0.999569	0.995096	0.991543	0.981976	0.96341	0.956057	0.947613		0.99251	0.958503	0.922667	0.863269	0.797184	0.756153	0.736999		0.987377	0.933518	0.879726	0.800215	0.718664	0.652589	0.631013
0.994505	0.994505	1	1	0.994505	1	0.994505		0.999829	0.999203	0.998804	0.996811	0.994335	0.994655	0.989771		0.999695	0.995818	0.989212	0.978959	0.964003	0.961685	0.936316		0.993165	0.957497	0.911856	0.849412	0.807556	0.773805	0.726107		0.988492	0.935128	0.866523	0.781519	0.714876	0.678815	0.624187
1	0.994505	0.994505	1	1	1	1		0.999793	0.998569	0.998083	0.99621	0.9941	0.993177	0.987889		0.998474	0.993872	0.988311	0.982912	0.963217	0.95266	0.948595		0.994134	0.958527	0.916981	0.85461	0.799929	0.76176	0.74699		0.988971	0.93418	0.872344	0.786384	0.720284	0.667222	0.640847
1	0.994505	1	1	0.994505	1	1		0.999845	0.999079	0.996534	0.997831	0.995265	0.993594	0.990598		0.999668	0.994251	0.985985	0.977264	0.966295	0.956103	0.932472		0.993452	0.953152	0.914892	0.863578	0.792357	0.774862	0.734511		0.987847	0.927797	0.870226	0.792392	0.72537	0.681637	0.632077
1	1	0.994505	1	1	1	1		0.998421	0.998896	0.997517	0.997126	0.995069	0.99262	0.988925		0.996024	0.990869	0.987862	0.975243	0.970069	0.955588	0.939319		0.990068	0.957397	0.925887	0.857838	0.819493	0.768974	0.733561		0.982812	0.925945	0.881582	0.7862	0.725993	0.677667	0.630831
0.994505	1	0.994505	1	0.994505	0.994505	1		0.999757	0.999199	0.997947	0.997253	0.996121	0.991982	0.988734		0.99942	0.994346	0.990167	0.981451	0.965361	0.95389	0.935816		0.991579	0.961468	0.910449	0.86361	0.799095	0.762696	0.73277		0.986954	0.937757	0.862137	0.793994	0.718984	0.683279	0.639392
1	0.994505	1	1	1	1	1		0.999685	0.999215	0.998932	0.997393	0.996057	0.991914	0.989863		0.998304	0.993677	0.986321	0.979043	0.964161	0.95011	0.947308		0.989294	0.955523	0.916098	0.855324	0.809541	0.76509	0.740691		0.98429	0.927833	0.873817	0.774009	0.722784	0.676202	0.643212
1	1	0.994505	0.994505	1	0.994505	1		0.999861	0.998002	0.997864	0.996772	0.994368	0.994327	0.991662		0.999725	0.988956	0.987039	0.973992	0.972571	0.949993	0.94265		0.993682	0.946987	0.917861	0.851082	0.824644	0.759575	0.740056		0.98839	0.920303	0.864622	0.782144	0.737045	0.668781	0.638992
1	0.994505	0.994505	1	1	0.994505	1		0.999845	0.998649	0.998665	0.997086	0.995611	0.991541	0.989708		0.998047	0.995578	0.991928	0.979532	0.970627	0.959191	0.944842		0.985489	0.955296	0.918508	0.864108	0.811106	0.766585	0.730053		0.980927	0.934528	0.868445	0.794092	0.721559	0.667158	0.637482
1	1	0.994505	0.994505	1	1	0.994505		0.999853	0.999031	0.998131	0.996609	0.99573	0.992157	0.987864		0.998607	0.994088	0.992956	0.974764	0.968873	0.958833	0.935803		0.990967	0.956387	0.923309	0.850771	0.814509	0.767925	0.722853		0.981677	0.926574	0.88021	0.788146	0.724104	0.677616	0.620485
1	0.994505	1	0.994505	1	0.994505	0.994505		0.999789	0.999075	0.998262	0.997772	0.995779	0.992592	0.990907		0.999729	0.993729	0.989782	0.98237	0.966096	0.953111	0.948223		0.992767	0.947904	0.918811	0.854181	0.796369	0.76538	0.736443		0.986833	0.919514	0.873041	0.785258	0.715554	0.673105	0.645052
1	0.998625	1	1	0.994505	0.989011	0.994505		0.999725	0.999283	0.998119	0.996101	0.994459	0.99112	0.990185		0.999485	0.995061	0.989851	0.971356	0.96136	0.954791	0.947486		0.991933	0.957694	0.920775	0.843811	0.811829	0.776081	0.733369		0.987565	0.932536	0.88442	0.77159	0.721257	0.672753	0.631286
0.994505	1	1	1	1	0.994505	0.994505		0.99953	0.999047	0.998689	0.995778	0.995317	0.995331	0.987654		0.999723	0.99375	0.990562	0.978124	0.970947	0.958956	0.951507		0.996984	0.955859	0.92509	0.866643	0.806569	0.788802	0.722691		0.993083	0.928247	0.876285	0.796812	0.719153	0.690432	0.629853
0.994505	1	0.994505	0.994505	1	0.994505	1		0.999876	0.999111	0.998414	0.997031	0.994439	0.993243	0.990837		0.998952	0.994525	0.99279	0.980943	0.96681	0.950574	0.942898		0.992858	0.957778	0.922541	0.861917	0.800881	0.771495	0.738158		0.990635	0.929653	0.878352	0.787273	0.718481	0.678326	0.644745
0.994505	1	1	0.994505	0.994505	0.994505	1		0.999697	0.998844	0.997333	0.996019	0.996069	0.991529	0.987595		0.998881	0.996339	0.983908	0.972666	0.972895	0.95752	0.936987		0.988831	0.959861	0.903962	0.848212	0.820205	0.772902	0.744116		0.982339	0.932287	0.860715	0.779425	0.724579	0.684712	0.635727
1	1	1	0.994505	0.994505	1	1		0.999725	0.997822	0.997868	0.995752	0.994322	0.993228	0.990408		0.999246	0.990501	0.991171	0.975295	0.972453	0.962888	0.954152		0.993645	0.947763	0.924321	0.847941	0.813962	0.777699	0.733674		0.98797	0.927941	0.877831	0.771526	0.736111	0.67023	0.62528
1	0.998625	0.998625	0.994505	0.994505	1	0.994505		0.999845	0.999223	0.998697	0.997529	0.992859	0.989133	0.990582		0.999574	0.992999	0.990536	0.976151	0.96591	0.945991	0.951367		0.992398	0.957657	0.927797	0.855878	0.800802	0.753536	0.742642		0.986522	0.929506	0.887497	0.784688	0.719872	0.660916	0.632422
1	0.994505	0.994505	0.994505	1	0.994505	1		0.999864	0.999342	0.998808	0.996121	0.995093	0.992258	0.992059		0.998839	0.994179	0.987092	0.979231	0.971499	0.961823	0.942411		0.991922	0.957537	0.913239	0.862922	0.806757	0.770433	0.735468		0.98484	0.932499	0.872415	0.79292	0.725949	0.678549	0.629893
1	0.994505	1	0.994505	0.993123	1	0.998625		0.999892	0.999314	0.996925	0.996895	0.996134	0.991453	0.992119		0.999914	0.995998	0.984398	0.976912	0.96916	0.958327	0.943578		0.995644	0.961699	0.912416	0.85431	0.813822	0.775077	0.727357		0.991892	0.936464	0.871455	0.787883	0.727121	0.683023	0.627903
1	0.994505	1	0.994505	0.994505	1	0.994505		0.999773	0.998637	0.998513	0.995232	0.995217	0.993601	0.990306		0.999456	0.993385	0.983977	0.969282	0.971497	0.954767	0.957004		0.991329	0.959396	0.919377	0.85395	0.815435	0.756517	0.746177		0.986039	0.937489	0.873726	0.78645	0.735518	0.667251	0.635896
0.994505	0.994505	0.994505	0.994505	1	1	0.994505		0.99955	0.998964	0.997819	0.997513	0.99473	0.992963	0.986691		0.998248	0.994974	0.986284	0.977077	0.965586	0.950906	0.944596		0.990044	0.956831	0.907731	0.856699	0.805984	0.758464	0.73377		0.985754	0.930981	0.862295	0.784335	0.721952	0.667839	0.63513
0.994505	1	1	0.994505	1	1	0.989011		0.999857	0.998302	0.998457	0.996879	0.994962	0.992875	0.98752		0.999686	0.99365	0.991071	0.983229	0.968372	0.957114	0.945115		0.995381	0.957709	0.928836	0.867396	0.81858	0.761366	0.742589		0.990638	0.935055	0.884545	0.797728	0.731299	0.671632	0.645033
1	0.994505	1	1	1	0.994505	0.994505		0.999677	0.998868	0.998426	0.99583	0.995435	0.99332	0.990074		0.999167	0.994102	0.988686	0.97109	0.956292	0.960946	0.949763		0.993356	0.955291	0.923635	0.856226	0.794335	0.787288	0.747978		0.988675	0.925526	0.880608	0.789352	0.707212	0.686754	0.643471
0.994505	1	0.994505	0.994505	0.994505	0.994505	1		0.999864	0.99878	0.997959	0.997298	0.994535	0.993792	0.991654		0.998676	0.989343	0.987886	0.982366	0.968615	0.95374	0.949817		0.989049	0.948999	0.925949	0.86139	0.803226	0.767825	0.740641		0.983726	0.924362	0.878299	0.786947	0.724497	0.671286	0.64494
0.998625	0.994505	0.994505	1	1	1	0.994505		0.999861	0.998844	0.998374	0.997293	0.993474	0.993526	0.989292		0.999568	0.99461	0.989343	0.979306	0.9622	0.962556	0.940007		0.992202	0.959316	0.921435	0.871661	0.791971	0.77256	0.739563		0.989147	0.931782	0.881273	0.807775	0.708696	0.675547	0.628191
0.994505	1	0.994505	1	1	0.994505	1		0.999733	0.999394	0.998031	0.996703	0.995122	0.992548	0.989815		0.998602	0.996418	0.985441	0.976598	0.959526	0.954273	0.936785		0.988895	0.95503	0.915815	0.862611	0.805633	0.765313	0.739447		0.976768	0.927072	0.87405	0.794321	0.724908	0.667328	0.63529
0.998625	0.994505	1	1	1	1	0.989011		0.99935	0.998916	0.998673	0.99585	0.995683	0.987218	0.988931		0.997702	0.99676	0.989174	0.973652	0.965382	0.951324	0.934969		0.988071	0.964618	0.898123	0.856355	0.813929	0.762521	0.716526		0.981982	0.940568	0.852839	0.786342	0.724985	0.670137	0.623259
0.994505	1	1	1	0.994505	1	1		0.999605	0.999219	0.997724	0.997333	0.995192	0.995172	0.990035		0.997001	0.995831	0.988332	0.981081	0.963365	0.955719	0.946603		0.988777	0.962013	0.919022	0.841537	0.800552	0.768346	0.732365		0.984408	0.935653	0.872128	0.76455	0.718011	0.669526	0.637933
1	0.994505	0.994505	0.994505	0.994505	1	1		0.999805	0.998701	0.998708	0.997441	0.995667	0.99017	0.988589		0.999117	0.992004	0.986108	0.981767	0.964922	0.953099	0.945263		0.989905	0.949715	0.916552	0.853646	0.808454	0.762149	0.744473		0.982371	0.921987	0.876409	0.791936	0.718263	0.680035	0.644567
1	1	0.994505	0.994505	1	1	1		0.999841	0.999083	0.998274	0.995317	0.993342	0.993063	0.992701		0.997437	0.993878	0.989385	0.981852	0.955487	0.959464	0.95096		0.988846	0.955606	0.916369	0.862118	0.804264	0.764303	0.735482		0.986303	0.93306	0.873849	0.790693	0.714553	0.665702	0.643508
1	1	1	1	0.994505	1	0.994505		0.99949	0.998716	0.998613	0.995756	0.994653	0.990545	0.984786		0.999189	0.995115	0.992398	0.974088	0.964222	0.941295	0.940003		0.994288	0.963832	0.924505	0.868994	0.809196	0.758559	0.728893		0.988609	0.94531	0.87129	0.804477	0.719308	0.668378	0.632442
0.994505	1	0.998625	0.994505	1	0.989011	1		0.999757	0.99941	0.998657	0.997529	0.993876	0.992233	0.988804		0.998518	0.994979	0.989379	0.981177	0.963568	0.9613	0.926711		0.987342	0.955693	0.925456	0.865028	0.802563	0.770052	0.724814		0.979814	0.926516	0.884698	0.796861	0.712791	0.684244	0.618828
0.998625	1	1	1	1	0.994505	0.994505		0.999781	0.999183	0.998553	0.99715	0.993876	0.992764	0.984357		0.99903	0.995041	0.986059	0.977704	0.967086	0.95555	0.935145		0.990583	0.955891	0.909874	0.851279	0.814567	0.76845	0.725475		0.983243	0.932304	0.866445	0.782202	0.73118	0.671613	0.622336
0.998625	1	1	1	0.994505	0.998625	0.994505		0.999653	0.999083	0.998114	0.997341	0.995301	0.992442	0.985164		0.99573	0.994936	0.990018	0.970484	0.968173	0.957969	0.93811		0.98539	0.961975	0.925231	0.857032	0.807824	0.763987	0.722744		0.978324	0.937929	0.883438	0.779284	0.719733	0.672889	0.624297
0.998625	1	1	1	0.994505	0.994505	1		0.999613	0.999199	0.99839	0.99656	0.994751	0.992725	0.990462		0.998912	0.992879	0.990199	0.975636	0.974177	0.955189	0.956721		0.99012	0.952654	0.931577	0.85964	0.813343	0.764716	0.730566		0.978487	0.923647	0.884967	0.795468	0.724923	0.669121	0.625949
1	0.994505	0.994505	0.994505	0.994505	0.994505	0.994505		0.999486	0.998916	0.997955	0.99572	0.993717	0.994339	0.988108		0.998373	0.995306	0.988779	0.973492	0.961787	0.955526	0.94858		0.98983	0.959854	0.922634	0.848907	0.814925	0.772597	0.741141		0.981676	0.935562	0.875792	0.776193	0.729784	0.677375	0.643277
0.994505	0.998625	1	0.994505	0.994505	1	1		0.999861	0.998601	0.998103	0.997023	0.997222	0.993259	0.989541		0.999756	0.98956	0.989581	0.977609	0.964203	0.957011	0.931291		0.997213	0.948462	0.922382	0.850424	0.800226	0.767258	0.728225		0.992994	0.921572	0.876601	0.78219	0.720612	0.664539	0.619261
0.994505	1	1	0.994505	1	1	1		0.999502	0.998932	0.99766	0.996179	0.99306	0.992744	0.982857		0.998315	0.99492	0.985635	0.974179	0.969232	0.959187	0.930987		0.98513	0.956616	0.92035	0.85854	0.806825	0.776609	0.731185		0.977863	0.93159	0.878158	0.788045	0.723347	0.688667	0.636169
0.998625	0.994505	1	0.994505	1	0.994505	0.998625		0.999841	0.999295	0.997839	0.996776	0.994264	0.991573	0.989607		0.999282	0.995935	0.986721	0.979783	0.970563	0.957245	0.949658		0.992805	0.957863	0.914049	0.877404	0.813088	0.773408	0.750072		0.987911	0.933461	0.859733	0.791731	0.728979	0.678517	0.650901
0.998625	1	0.994505	1	0.994505	0.994505	0.994505		0.999781	0.998446	0.997676	0.996123	0.995293	0.994303	0.988343		0.998923	0.994418	0.987447	0.975786	0.965918	0.95937	0.948071		0.991055	0.953004	0.92436	0.854034	0.807397	0.765477	0.724329		0.984456	0.927945	0.877032	0.786716	0.700385	0.675508	0.632059
0.994505	0.994505	1	1	0.994505	1	0.994505		0.999861	0.999163	0.998338	0.995632	0.993968	0.992929	0.989483		0.998737	0.995134	0.98435	0.971623	0.96863	0.960586	0.935766		0.989926	0.962795	0.912854	0.846204	0.810956	0.761026	0.733224		0.981025	0.938881	0.863253	0.778915	0.730294	0.667465	0.634271
1	1	1	1	1	0.994505	1		0.999701	0.998796	0.998884	0.995228	0.993099	0.994056	0.986368		0.997288	0.996792	0.990184	0.975742	0.959427	0.957941	0.950111		0.988911	0.961745	0.92226	0.855188	0.80496	0.76522	0.741523		0.981609	0.938741	0.871534	0.785414	0.725072	0.673973	0.646085
0.994505	1	0.994505	1	0.994505	0.994505	0.994505		0.999617	0.999127	0.997796	0.997369	0.995632	0.991192	0.993689		0.999608	0.990747	0.985466	0.981565	0.970427	0.958317	0.950698		0.989166	0.945426	0.913964	0.867216	0.809311	0.77287	0.735219		0.983897	0.918343	0.864835	0.801028	0.724801	0.681809	0.624724
1	0.994505	0.994505	0.994505	1	1	1		0.999653	0.999099	0.998362	0.996911	0.995568	0.992025	0.989512		0.999129	0.996211	0.989166	0.980473	0.970681	0.948818	0.942686		0.99104	0.964784	0.914908	0.86589	0.808703	0.754067	0.745087		0.986898	0.942319	0.875264	0.802573	0.724701	0.67804	0.645904
1	0.994505	1	1	0.994505	0.994505	1		0.999705	0.99931	0.997712	0.997493	0.994479	0.992981	0.987398		0.997275	0.997127	0.986032	0.975994	0.964791	0.959484	0.941924		0.984335	0.961831	0.915724	0.862759	0.814404	0.768898	0.73077		0.978622	0.936414	0.871938	0.786194	0.726296	0.675916	0.633359
1	1	0.994505	0.994505	0.994505	0.994505	0.994505		0.999669	0.999247	0.998577	0.997106	0.995675	0.992131	0.987725		0.997617	0.995149	0.988503	0.979488	0.970718	0.965078	0.942112		0.992127	0.956224	0.927012	0.8617	0.81627	0.769901	0.732336		0.984689	0.93061	0.884548	0.794156	0.724788	0.666841	0.633213
1	0.994505	1	0.998625	1	0.994505	0.994505		0.999876	0.999183	0.998988	0.996306	0.995719	0.994171	0.99062		0.999586	0.996754	0.988586	0.974123	0.966965	0.946901	0.939637		0.993895	0.960515	0.907169	0.854494	0.812293	0.760679	0.737195		0.992181	0.940793	0.859959	0.779349	0.717181	0.670962	0.630718
0.998625	0.994505	1	1	0.994505	0.994505	1		0.999765	0.999067	0.9978	0.996281	0.99304	0.991517	0.987453		0.998489	0.992507	0.987553	0.97651	0.962676	0.94987	0.94556		0.987699	0.946499	0.918182	0.844042	0.808115	0.771371	0.729412		0.979728	0.921311	0.873119	0.778797	0.720551	0.667012	0.638479
1	1	0.994505	1	0.994505	0.994505	0.989011		0.99955	0.999091	0.997931	0.997987	0.994115	0.991331	0.985873		0.999022	0.995651	0.989835	0.979108	0.962961	0.958775	0.945823		0.990197	0.953354	0.914021	0.863091	0.806273	0.769445	0.724929		0.981828	0.925726	0.858635	0.801005	0.716477	0.667946	0.621745
1	0.994505	1	1	1	0.994505	1		0.999693	0.999131	0.998768	0.99733	0.993696	0.993162	0.989551		0.99923	0.995424	0.992586	0.979941	0.970194	0.952708	0.944309		0.990745	0.959338	0.933034	0.871825	0.828877	0.772034	0.731339		0.983214	0.935835	0.896836	0.801836	0.744931	0.678701	0.629714
0.994505	0.994505	0.994505	0.994505	1	0.998625	1		0.999741	0.999322	0.998047	0.997377	0.993569	0.990441	0.990943		0.999524	0.996753	0.990433	0.97912	0.966493	0.960181	0.948522		0.991812	0.964082	0.926539	0.866836	0.800504	0.769652	0.73194		0.984541	0.94482	0.884439	0.793957	0.723632	0.680818	0.632358
1	1	1	1	0.994505	1	1		0.9999	0.999199	0.998397	0.997278	0.99619	0.99416	0.989422		0.999016	0.996471	0.988935	0.974485	0.965109	0.958933	0.926732		0.992078	0.958256	0.929739	0.854908	0.811799	0.764622	0.719927		0.988425	0.932594	0.889843	0.782695	0.725842	0.673083	0.624989
1	0.994505	1	0.994505	0.994505	0.994505	1		0.999725	0.99892	0.998653	0.997624	0.995492	0.988435	0.987058		0.998921	0.992347	0.990694	0.979048	0.973754	0.942108	0.940209		0.993585	0.95886	0.922759	0.867536	0.816417	0.75354	0.734239		0.989232	0.934193	0.881313	0.79295	0.721102	0.658533	0.636695
1	0.994505	0.994505	1	1	1	1		0.999793	0.998665	0.99841	0.9957	0.994315	0.993925	0.984393		0.998354	0.995648	0.989241	0.975676	0.965691	0.952638	0.939383		0.988506	0.965982	0.917873	0.855725	0.80816	0.756941	0.730438		0.983547	0.942103	0.874875	0.781564	0.71536	0.662609	0.617121
0.994505	0.994505	0.994505	0.998625	0.994505	0.994505	1		0.999821	0.999035	0.998776	0.997908	0.994536	0.992055	0.984216		0.999476	0.995211	0.989071	0.985931	0.970728	0.956564	0.939211		0.98814	0.959028	0.911296	0.863669	0.811748	0.774371	0.728567		0.982737	0.93477	0.865383	0.79361	0.731953	0.678643	0.630474
1	0.998625	1	0.994505	1	0.994505	1		0.999546	0.998888	0.998692	0.997277	0.994299	0.993782	0.986998		0.997695	0.99605	0.98527	0.976427	0.963575	0.959607	0.945128		0.986732	0.959192	0.921123	0.858794	0.804936	0.769169	0.744255		0.984669	0.930336	0.88098	0.793143	0.712977	0.683268	0.641166
1	1	0.994505	1	1	1	1		0.999677	0.998972	0.99777	0.99653	0.994531	0.991588	0.989692		0.999135	0.993706	0.987716	0.979615	0.968767	0.955865	0.942505		0.991791	0.954955	0.915981	0.870807	0.810038	0.771832	0.732341		0.98691	0.923296	0.87038	0.803798	0.708779	0.67575	0.636538
0.994505	0.994505	1	0.994505	0.994505	0.994505	1		0.999578	0.999131	0.998589	0.997178	0.995343	0.992657	0.983431		0.999622	0.99338	0.989685	0.975547	0.973149	0.953151	0.928231		0.993168	0.954318	0.920078	0.864964	0.813955	0.772357	0.708495		0.987022	0.928688	0.875312	0.795547	0.733414	0.666475	0.614251
0.994505	1	0.998625	0.994505	0.994505	1	0.994505		0.999765	0.998916	0.999051	0.997042	0.995755	0.992843	0.98806		0.998271	0.991815	0.992347	0.978752	0.970441	0.955768	0.931064		0.990906	0.956261	0.920803	0.857036	0.799673	0.775347	0.735127		0.982078	0.926532	0.876645	0.79378	0.727937	0.67937	0.629157

## Sheet: Fig. 2B
Fig2.B Simulations of cell coordinate shifting effects on CC motifs, represented as Spearman correlation between abundance rankings of all the possible motifs before and after simulated noises with different levels of noises of 0.01, 0.05, 0.1, 0.2, 0.3, 0.4, and 0.5 at cell proportions of 0.01, 0.05, 0.1, 0.2, 0.3, 0.4, and 0.5 within CC motifs in size-1, size-2, size-3, size-4, and size-5.
size-1
0.01_0.01	0.01_0.05	0.01_0.1	0.01_0.2	0.01_0.3	0.01_0.4	0.01_0.5	0.05_0.01	0.05_0.05	0.05_0.1	0.05_0.2	0.05_0.3	0.05_0.4	0.05_0.5	0.1_0.01	0.1_0.05	0.1_0.1	0.1_0.2	0.1_0.3	0.1_0.4	0.1_0.5	0.2_0.01	0.2_0.05	0.2_0.1	0.2_0.2	0.2_0.3	0.2_0.4	0.2_0.5	0.3_0.01	0.3_0.05	0.3_0.1	0.3_0.2	0.3_0.3	0.3_0.4	0.3_0.5	0.4_0.01	0.4_0.05	0.4_0.1	0.4_0.2	0.4_0.3	0.4_0.4	0.4_0.5	0.5_0.01	0.5_0.05	0.5_0.1	0.5_0.2	0.5_0.3	0.5_0.4	0.5_0.5
1	1	1	1	1	1	1	1	1	1	1	1	1	1	1	1	1	1	1	1	1	1	1	1	1	1	1	1	1	1	1	1	1	1	1	1	1	1	1	1	1	1	1	1	1	1	1	1	1
1	1	1	1	1	1	1	1	1	1	1	1	1	1	1	1	1	1	1	1	1	1	1	1	1	1	1	1	1	1	1	1	1	1	1	1	1	1	1	1	1	1	1	1	1	1	1	1	1
1	1	1	1	1	1	1	1	1	1	1	1	1	1	1	1	1	1	1	1	1	1	1	1	1	1	1	1	1	1	1	1	1	1	1	1	1	1	1	1	1	1	1	1	1	1	1	1	1
1	1	1	1	1	1	1	1	1	1	1	1	1	1	1	1	1	1	1	1	1	1	1	1	1	1	1	1	1	1	1	1	1	1	1	1	1	1	1	1	1	1	1	1	1	1	1	1	1
1	1	1	1	1	1	1	1	1	1	1	1	1	1	1	1	1	1	1	1	1	1	1	1	1	1	1	1	1	1	1	1	1	1	1	1	1	1	1	1	1	1	1	1	1	1	1	1	1
1	1	1	1	1	1	1	1	1	1	1	1	1	1	1	1	1	1	1	1	1	1	1	1	1	1	1	1	1	1	1	1	1	1	1	1	1	1	1	1	1	1	1	1	1	1	1	1	1
1	1	1	1	1	1	1	1	1	1	1	1	1	1	1	1	1	1	1	1	1	1	1	1	1	1	1	1	1	1	1	1	1	1	1	1	1	1	1	1	1	1	1	1	1	1	1	1	1
1	1	1	1	1	1	1	1	1	1	1	1	1	1	1	1	1	1	1	1	1	1	1	1	1	1	1	1	1	1	1	1	1	1	1	1	1	1	1	1	1	1	1	1	1	1	1	1	1
1	1	1	1	1	1	1	1	1	1	1	1	1	1	1	1	1	1	1	1	1	1	1	1	1	1	1	1	1	1	1	1	1	1	1	1	1	1	1	1	1	1	1	1	1	1	1	1	1
1	1	1	1	1	1	1	1	1	1	1	1	1	1	1	1	1	1	1	1	1	1	1	1	1	1	1	1	1	1	1	1	1	1	1	1	1	1	1	1	1	1	1	1	1	1	1	1	1
1	1	1	1	1	1	1	1	1	1	1	1	1	1	1	1	1	1	1	1	1	1	1	1	1	1	1	1	1	1	1	1	1	1	1	1	1	1	1	1	1	1	1	1	1	1	1	1	1
1	1	1	1	1	1	1	1	1	1	1	1	1	1	1	1	1	1	1	1	1	1	1	1	1	1	1	1	1	1	1	1	1	1	1	1	1	1	1	1	1	1	1	1	1	1	1	1	1
1	1	1	1	1	1	1	1	1	1	1	1	1	1	1	1	1	1	1	1	1	1	1	1	1	1	1	1	1	1	1	1	1	1	1	1	1	1	1	1	1	1	1	1	1	1	1	1	1
1	1	1	1	1	1	1	1	1	1	1	1	1	1	1	1	1	1	1	1	1	1	1	1	1	1	1	1	1	1	1	1	1	1	1	1	1	1	1	1	1	1	1	1	1	1	1	1	1
1	1	1	1	1	1	1	1	1	1	1	1	1	1	1	1	1	1	1	1	1	1	1	1	1	1	1	1	1	1	1	1	1	1	1	1	1	1	1	1	1	1	1	1	1	1	1	1	1
1	1	1	1	1	1	1	1	1	1	1	1	1	1	1	1	1	1	1	1	1	1	1	1	1	1	1	1	1	1	1	1	1	1	1	1	1	1	1	1	1	1	1	1	1	1	1	1	1
1	1	1	1	1	1	1	1	1	1	1	1	1	1	1	1	1	1	1	1	1	1	1	1	1	1	1	1	1	1	1	1	1	1	1	1	1	1	1	1	1	1	1	1	1	1	1	1	1
1	1	1	1	1	1	1	1	1	1	1	1	1	1	1	1	1	1	1	1	1	1	1	1	1	1	1	1	1	1	1	1	1	1	1	1	1	1	1	1	1	1	1	1	1	1	1	1	1
1	1	1	1	1	1	1	1	1	1	1	1	1	1	1	1	1	1	1	1	1	1	1	1	1	1	1	1	1	1	1	1	1	1	1	1	1	1	1	1	1	1	1	1	1	1	1	1	1
1	1	1	1	1	1	1	1	1	1	1	1	1	1	1	1	1	1	1	1	1	1	1	1	1	1	1	1	1	1	1	1	1	1	1	1	1	1	1	1	1	1	1	1	1	1	1	1	1
1	1	1	1	1	1	1	1	1	1	1	1	1	1	1	1	1	1	1	1	1	1	1	1	1	1	1	1	1	1	1	1	1	1	1	1	1	1	1	1	1	1	1	1	1	1	1	1	1
1	1	1	1	1	1	1	1	1	1	1	1	1	1	1	1	1	1	1	1	1	1	1	1	1	1	1	1	1	1	1	1	1	1	1	1	1	1	1	1	1	1	1	1	1	1	1	1	1
1	1	1	1	1	1	1	1	1	1	1	1	1	1	1	1	1	1	1	1	1	1	1	1	1	1	1	1	1	1	1	1	1	1	1	1	1	1	1	1	1	1	1	1	1	1	1	1	1
1	1	1	1	1	1	1	1	1	1	1	1	1	1	1	1	1	1	1	1	1	1	1	1	1	1	1	1	1	1	1	1	1	1	1	1	1	1	1	1	1	1	1	1	1	1	1	1	1
1	1	1	1	1	1	1	1	1	1	1	1	1	1	1	1	1	1	1	1	1	1	1	1	1	1	1	1	1	1	1	1	1	1	1	1	1	1	1	1	1	1	1	1	1	1	1	1	1
1	1	1	1	1	1	1	1	1	1	1	1	1	1	1	1	1	1	1	1	1	1	1	1	1	1	1	1	1	1	1	1	1	1	1	1	1	1	1	1	1	1	1	1	1	1	1	1	1
1	1	1	1	1	1	1	1	1	1	1	1	1	1	1	1	1	1	1	1	1	1	1	1	1	1	1	1	1	1	1	1	1	1	1	1	1	1	1	1	1	1	1	1	1	1	1	1	1
1	1	1	1	1	1	1	1	1	1	1	1	1	1	1	1	1	1	1	1	1	1	1	1	1	1	1	1	1	1	1	1	1	1	1	1	1	1	1	1	1	1	1	1	1	1	1	1	1
1	1	1	1	1	1	1	1	1	1	1	1	1	1	1	1	1	1	1	1	1	1	1	1	1	1	1	1	1	1	1	1	1	1	1	1	1	1	1	1	1	1	1	1	1	1	1	1	1
1	1	1	1	1	1	1	1	1	1	1	1	1	1	1	1	1	1	1	1	1	1	1	1	1	1	1	1	1	1	1	1	1	1	1	1	1	1	1	1	1	1	1	1	1	1	1	1	1
1	1	1	1	1	1	1	1	1	1	1	1	1	1	1	1	1	1	1	1	1	1	1	1	1	1	1	1	1	1	1	1	1	1	1	1	1	1	1	1	1	1	1	1	1	1	1	1	1
1	1	1	1	1	1	1	1	1	1	1	1	1	1	1	1	1	1	1	1	1	1	1	1	1	1	1	1	1	1	1	1	1	1	1	1	1	1	1	1	1	1	1	1	1	1	1	1	1
1	1	1	1	1	1	1	1	1	1	1	1	1	1	1	1	1	1	1	1	1	1	1	1	1	1	1	1	1	1	1	1	1	1	1	1	1	1	1	1	1	1	1	1	1	1	1	1	1
1	1	1	1	1	1	1	1	1	1	1	1	1	1	1	1	1	1	1	1	1	1	1	1	1	1	1	1	1	1	1	1	1	1	1	1	1	1	1	1	1	1	1	1	1	1	1	1	1
1	1	1	1	1	1	1	1	1	1	1	1	1	1	1	1	1	1	1	1	1	1	1	1	1	1	1	1	1	1	1	1	1	1	1	1	1	1	1	1	1	1	1	1	1	1	1	1	1
1	1	1	1	1	1	1	1	1	1	1	1	1	1	1	1	1	1	1	1	1	1	1	1	1	1	1	1	1	1	1	1	1	1	1	1	1	1	1	1	1	1	1	1	1	1	1	1	1
1	1	1	1	1	1	1	1	1	1	1	1	1	1	1	1	1	1	1	1	1	1	1	1	1	1	1	1	1	1	1	1	1	1	1	1	1	1	1	1	1	1	1	1	1	1	1	1	1
1	1	1	1	1	1	1	1	1	1	1	1	1	1	1	1	1	1	1	1	1	1	1	1	1	1	1	1	1	1	1	1	1	1	1	1	1	1	1	1	1	1	1	1	1	1	1	1	1
1	1	1	1	1	1	1	1	1	1	1	1	1	1	1	1	1	1	1	1	1	1	1	1	1	1	1	1	1	1	1	1	1	1	1	1	1	1	1	1	1	1	1	1	1	1	1	1	1
1	1	1	1	1	1	1	1	1	1	1	1	1	1	1	1	1	1	1	1	1	1	1	1	1	1	1	1	1	1	1	1	1	1	1	1	1	1	1	1	1	1	1	1	1	1	1	1	1
1	1	1	1	1	1	1	1	1	1	1	1	1	1	1	1	1	1	1	1	1	1	1	1	1	1	1	1	1	1	1	1	1	1	1	1	1	1	1	1	1	1	1	1	1	1	1	1	1
1	1	1	1	1	1	1	1	1	1	1	1	1	1	1	1	1	1	1	1	1	1	1	1	1	1	1	1	1	1	1	1	1	1	1	1	1	1	1	1	1	1	1	1	1	1	1	1	1
1	1	1	1	1	1	1	1	1	1	1	1	1	1	1	1	1	1	1	1	1	1	1	1	1	1	1	1	1	1	1	1	1	1	1	1	1	1	1	1	1	1	1	1	1	1	1	1	1
1	1	1	1	1	1	1	1	1	1	1	1	1	1	1	1	1	1	1	1	1	1	1	1	1	1	1	1	1	1	1	1	1	1	1	1	1	1	1	1	1	1	1	1	1	1	1	1	1
1	1	1	1	1	1	1	1	1	1	1	1	1	1	1	1	1	1	1	1	1	1	1	1	1	1	1	1	1	1	1	1	1	1	1	1	1	1	1	1	1	1	1	1	1	1	1	1	1
1	1	1	1	1	1	1	1	1	1	1	1	1	1	1	1	1	1	1	1	1	1	1	1	1	1	1	1	1	1	1	1	1	1	1	1	1	1	1	1	1	1	1	1	1	1	1	1	1
1	1	1	1	1	1	1	1	1	1	1	1	1	1	1	1	1	1	1	1	1	1	1	1	1	1	1	1	1	1	1	1	1	1	1	1	1	1	1	1	1	1	1	1	1	1	1	1	1
1	1	1	1	1	1	1	1	1	1	1	1	1	1	1	1	1	1	1	1	1	1	1	1	1	1	1	1	1	1	1	1	1	1	1	1	1	1	1	1	1	1	1	1	1	1	1	1	1
1	1	1	1	1	1	1	1	1	1	1	1	1	1	1	1	1	1	1	1	1	1	1	1	1	1	1	1	1	1	1	1	1	1	1	1	1	1	1	1	1	1	1	1	1	1	1	1	1
1	1	1	1	1	1	1	1	1	1	1	1	1	1	1	1	1	1	1	1	1	1	1	1	1	1	1	1	1	1	1	1	1	1	1	1	1	1	1	1	1	1	1	1	1	1	1	1	1
1	1	1	1	1	1	1	1	1	1	1	1	1	1	1	1	1	1	1	1	1	1	1	1	1	1	1	1	1	1	1	1	1	1	1	1	1	1	1	1	1	1	1	1	1	1	1	1	1
1	1	1	1	1	1	1	1	1	1	1	1	1	1	1	1	1	1	1	1	1	1	1	1	1	1	1	1	1	1	1	1	1	1	1	1	1	1	1	1	1	1	1	1	1	1	1	1	1
1	1	1	1	1	1	1	1	1	1	1	1	1	1	1	1	1	1	1	1	1	1	1	1	1	1	1	1	1	1	1	1	1	1	1	1	1	1	1	1	1	1	1	1	1	1	1	1	1
1	1	1	1	1	1	1	1	1	1	1	1	1	1	1	1	1	1	1	1	1	1	1	1	1	1	1	1	1	1	1	1	1	1	1	1	1	1	1	1	1	1	1	1	1	1	1	1	1
1	1	1	1	1	1	1	1	1	1	1	1	1	1	1	1	1	1	1	1	1	1	1	1	1	1	1	1	1	1	1	1	1	1	1	1	1	1	1	1	1	1	1	1	1	1	1	1	1
1	1	1	1	1	1	1	1	1	1	1	1	1	1	1	1	1	1	1	1	1	1	1	1	1	1	1	1	1	1	1	1	1	1	1	1	1	1	1	1	1	1	1	1	1	1	1	1	1
1	1	1	1	1	1	1	1	1	1	1	1	1	1	1	1	1	1	1	1	1	1	1	1	1	1	1	1	1	1	1	1	1	1	1	1	1	1	1	1	1	1	1	1	1	1	1	1	1
1	1	1	1	1	1	1	1	1	1	1	1	1	1	1	1	1	1	1	1	1	1	1	1	1	1	1	1	1	1	1	1	1	1	1	1	1	1	1	1	1	1	1	1	1	1	1	1	1
1	1	1	1	1	1	1	1	1	1	1	1	1	1	1	1	1	1	1	1	1	1	1	1	1	1	1	1	1	1	1	1	1	1	1	1	1	1	1	1	1	1	1	1	1	1	1	1	1
1	1	1	1	1	1	1	1	1	1	1	1	1	1	1	1	1	1	1	1	1	1	1	1	1	1	1	1	1	1	1	1	1	1	1	1	1	1	1	1	1	1	1	1	1	1	1	1	1
1	1	1	1	1	1	1	1	1	1	1	1	1	1	1	1	1	1	1	1	1	1	1	1	1	1	1	1	1	1	1	1	1	1	1	1	1	1	1	1	1	1	1	1	1	1	1	1	1
1	1	1	1	1	1	1	1	1	1	1	1	1	1	1	1	1	1	1	1	1	1	1	1	1	1	1	1	1	1	1	1	1	1	1	1	1	1	1	1	1	1	1	1	1	1	1	1	1
1	1	1	1	1	1	1	1	1	1	1	1	1	1	1	1	1	1	1	1	1	1	1	1	1	1	1	1	1	1	1	1	1	1	1	1	1	1	1	1	1	1	1	1	1	1	1	1	1
1	1	1	1	1	1	1	1	1	1	1	1	1	1	1	1	1	1	1	1	1	1	1	1	1	1	1	1	1	1	1	1	1	1	1	1	1	1	1	1	1	1	1	1	1	1	1	1	1
1	1	1	1	1	1	1	1	1	1	1	1	1	1	1	1	1	1	1	1	1	1	1	1	1	1	1	1	1	1	1	1	1	1	1	1	1	1	1	1	1	1	1	1	1	1	1	1	1
1	1	1	1	1	1	1	1	1	1	1	1	1	1	1	1	1	1	1	1	1	1	1	1	1	1	1	1	1	1	1	1	1	1	1	1	1	1	1	1	1	1	1	1	1	1	1	1	1
1	1	1	1	1	1	1	1	1	1	1	1	1	1	1	1	1	1	1	1	1	1	1	1	1	1	1	1	1	1	1	1	1	1	1	1	1	1	1	1	1	1	1	1	1	1	1	1	1
1	1	1	1	1	1	1	1	1	1	1	1	1	1	1	1	1	1	1	1	1	1	1	1	1	1	1	1	1	1	1	1	1	1	1	1	1	1	1	1	1	1	1	1	1	1	1	1	1
1	1	1	1	1	1	1	1	1	1	1	1	1	1	1	1	1	1	1	1	1	1	1	1	1	1	1	1	1	1	1	1	1	1	1	1	1	1	1	1	1	1	1	1	1	1	1	1	1
1	1	1	1	1	1	1	1	1	1	1	1	1	1	1	1	1	1	1	1	1	1	1	1	1	1	1	1	1	1	1	1	1	1	1	1	1	1	1	1	1	1	1	1	1	1	1	1	1
1	1	1	1	1	1	1	1	1	1	1	1	1	1	1	1	1	1	1	1	1	1	1	1	1	1	1	1	1	1	1	1	1	1	1	1	1	1	1	1	1	1	1	1	1	1	1	1	1
1	1	1	1	1	1	1	1	1	1	1	1	1	1	1	1	1	1	1	1	1	1	1	1	1	1	1	1	1	1	1	1	1	1	1	1	1	1	1	1	1	1	1	1	1	1	1	1	1
1	1	1	1	1	1	1	1	1	1	1	1	1	1	1	1	1	1	1	1	1	1	1	1	1	1	1	1	1	1	1	1	1	1	1	1	1	1	1	1	1	1	1	1	1	1	1	1	1
1	1	1	1	1	1	1	1	1	1	1	1	1	1	1	1	1	1	1	1	1	1	1	1	1	1	1	1	1	1	1	1	1	1	1	1	1	1	1	1	1	1	1	1	1	1	1	1	1
1	1	1	1	1	1	1	1	1	1	1	1	1	1	1	1	1	1	1	1	1	1	1	1	1	1	1	1	1	1	1	1	1	1	1	1	1	1	1	1	1	1	1	1	1	1	1	1	1
1	1	1	1	1	1	1	1	1	1	1	1	1	1	1	1	1	1	1	1	1	1	1	1	1	1	1	1	1	1	1	1	1	1	1	1	1	1	1	1	1	1	1	1	1	1	1	1	1
1	1	1	1	1	1	1	1	1	1	1	1	1	1	1	1	1	1	1	1	1	1	1	1	1	1	1	1	1	1	1	1	1	1	1	1	1	1	1	1	1	1	1	1	1	1	1	1	1
1	1	1	1	1	1	1	1	1	1	1	1	1	1	1	1	1	1	1	1	1	1	1	1	1	1	1	1	1	1	1	1	1	1	1	1	1	1	1	1	1	1	1	1	1	1	1	1	1
1	1	1	1	1	1	1	1	1	1	1	1	1	1	1	1	1	1	1	1	1	1	1	1	1	1	1	1	1	1	1	1	1	1	1	1	1	1	1	1	1	1	1	1	1	1	1	1	1
1	1	1	1	1	1	1	1	1	1	1	1	1	1	1	1	1	1	1	1	1	1	1	1	1	1	1	1	1	1	1	1	1	1	1	1	1	1	1	1	1	1	1	1	1	1	1	1	1
1	1	1	1	1	1	1	1	1	1	1	1	1	1	1	1	1	1	1	1	1	1	1	1	1	1	1	1	1	1	1	1	1	1	1	1	1	1	1	1	1	1	1	1	1	1	1	1	1
1	1	1	1	1	1	1	1	1	1	1	1	1	1	1	1	1	1	1	1	1	1	1	1	1	1	1	1	1	1	1	1	1	1	1	1	1	1	1	1	1	1	1	1	1	1	1	1	1
1	1	1	1	1	1	1	1	1	1	1	1	1	1	1	1	1	1	1	1	1	1	1	1	1	1	1	1	1	1	1	1	1	1	1	1	1	1	1	1	1	1	1	1	1	1	1	1	1
1	1	1	1	1	1	1	1	1	1	1	1	1	1	1	1	1	1	1	1	1	1	1	1	1	1	1	1	1	1	1	1	1	1	1	1	1	1	1	1	1	1	1	1	1	1	1	1	1
1	1	1	1	1	1	1	1	1	1	1	1	1	1	1	1	1	1	1	1	1	1	1	1	1	1	1	1	1	1	1	1	1	1	1	1	1	1	1	1	1	1	1	1	1	1	1	1	1
1	1	1	1	1	1	1	1	1	1	1	1	1	1	1	1	1	1	1	1	1	1	1	1	1	1	1	1	1	1	1	1	1	1	1	1	1	1	1	1	1	1	1	1	1	1	1	1	1
1	1	1	1	1	1	1	1	1	1	1	1	1	1	1	1	1	1	1	1	1	1	1	1	1	1	1	1	1	1	1	1	1	1	1	1	1	1	1	1	1	1	1	1	1	1	1	1	1
1	1	1	1	1	1	1	1	1	1	1	1	1	1	1	1	1	1	1	1	1	1	1	1	1	1	1	1	1	1	1	1	1	1	1	1	1	1	1	1	1	1	1	1	1	1	1	1	1
1	1	1	1	1	1	1	1	1	1	1	1	1	1	1	1	1	1	1	1	1	1	1	1	1	1	1	1	1	1	1	1	1	1	1	1	1	1	1	1	1	1	1	1	1	1	1	1	1
1	1	1	1	1	1	1	1	1	1	1	1	1	1	1	1	1	1	1	1	1	1	1	1	1	1	1	1	1	1	1	1	1	1	1	1	1	1	1	1	1	1	1	1	1	1	1	1	1
1	1	1	1	1	1	1	1	1	1	1	1	1	1	1	1	1	1	1	1	1	1	1	1	1	1	1	1	1	1	1	1	1	1	1	1	1	1	1	1	1	1	1	1	1	1	1	1	1
1	1	1	1	1	1	1	1	1	1	1	1	1	1	1	1	1	1	1	1	1	1	1	1	1	1	1	1	1	1	1	1	1	1	1	1	1	1	1	1	1	1	1	1	1	1	1	1	1
1	1	1	1	1	1	1	1	1	1	1	1	1	1	1	1	1	1	1	1	1	1	1	1	1	1	1	1	1	1	1	1	1	1	1	1	1	1	1	1	1	1	1	1	1	1	1	1	1
1	1	1	1	1	1	1	1	1	1	1	1	1	1	1	1	1	1	1	1	1	1	1	1	1	1	1	1	1	1	1	1	1	1	1	1	1	1	1	1	1	1	1	1	1	1	1	1	1
1	1	1	1	1	1	1	1	1	1	1	1	1	1	1	1	1	1	1	1	1	1	1	1	1	1	1	1	1	1	1	1	1	1	1	1	1	1	1	1	1	1	1	1	1	1	1	1	1
1	1	1	1	1	1	1	1	1	1	1	1	1	1	1	1	1	1	1	1	1	1	1	1	1	1	1	1	1	1	1	1	1	1	1	1	1	1	1	1	1	1	1	1	1	1	1	1	1
1	1	1	1	1	1	1	1	1	1	1	1	1	1	1	1	1	1	1	1	1	1	1	1	1	1	1	1	1	1	1	1	1	1	1	1	1	1	1	1	1	1	1	1	1	1	1	1	1
1	1	1	1	1	1	1	1	1	1	1	1	1	1	1	1	1	1	1	1	1	1	1	1	1	1	1	1	1	1	1	1	1	1	1	1	1	1	1	1	1	1	1	1	1	1	1	1	1
1	1	1	1	1	1	1	1	1	1	1	1	1	1	1	1	1	1	1	1	1	1	1	1	1	1	1	1	1	1	1	1	1	1	1	1	1	1	1	1	1	1	1	1	1	1	1	1	1
1	1	1	1	1	1	1	1	1	1	1	1	1	1	1	1	1	1	1	1	1	1	1	1	1	1	1	1	1	1	1	1	1	1	1	1	1	1	1	1	1	1	1	1	1	1	1	1	1
[truncated: 196 more columns]

## Sheet: Fig. 2C
Fig.2C Simulations of cell-type misclassification effects on CC motifs, represented as Spearman correlation between abundance rankings of all the possible motifs before and after simulated noises at cell proportions of 0.01, 0.05, 0.1, 0.2, 0.3, 0.4, and 0.5 within CC motifs in size-1, size-2, size-3, size-4, and size-5
size-1								size-2								size-3								size-4								size-5
0.01	0.05	0.1	0.2	0.3	0.4	0.5		0.01	0.05	0.1	0.2	0.3	0.4	0.5		0.01	0.05	0.1	0.2	0.3	0.4	0.5		0.01	0.05	0.1	0.2	0.3	0.4	0.5		0.01	0.05	0.1	0.2	0.3	0.4	0.5
1	1	1	1	0.994505	0.989011	0.994505		0.997672	0.97719	0.934262	0.886393	0.809609	0.754088	0.752356		0.989471	0.954664	0.916303	0.865655	0.738728	0.665476	0.700649		0.967881	0.86642	0.776393	0.687621	0.551831	0.503781	0.48958		0.958469	0.830022	0.710567	0.60242	0.439465	0.378752	0.389359
0.994505	0.994505	0.994505	0.994505	1	0.994505	1		0.996752	0.975635	0.947843	0.88319	0.830682	0.731983	0.772899		0.991481	0.959153	0.917953	0.863845	0.735407	0.646838	0.728862		0.972195	0.858106	0.794321	0.674947	0.559424	0.482913	0.522839		0.960566	0.816711	0.733648	0.583218	0.447928	0.367092	0.414016
0.998625	0.994505	0.994505	0.994505	0.994505	0.994505	0.994505		0.9979	0.974349	0.949597	0.887933	0.813505	0.775368	0.752538		0.98812	0.957972	0.927533	0.860959	0.737268	0.689298	0.713203		0.965784	0.877588	0.794488	0.686441	0.541191	0.517057	0.505793		0.960138	0.844445	0.726352	0.60443	0.431712	0.400843	0.396097
1	1	0.994505	1	0.994505	0.989011	0.989011		0.997413	0.975002	0.939351	0.887297	0.799203	0.737871	0.749999		0.99119	0.952975	0.91705	0.866645	0.726043	0.669136	0.711694		0.96703	0.85671	0.778635	0.683007	0.54959	0.502008	0.498916		0.957272	0.816441	0.715121	0.598963	0.439789	0.37995	0.390517
1	0.998625	0.994505	1	0.994505	0.989011	1		0.997385	0.976557	0.944005	0.879162	0.806298	0.735783	0.759973		0.989994	0.958378	0.916299	0.859533	0.728651	0.657358	0.715124		0.963722	0.866351	0.781232	0.679314	0.560974	0.487344	0.496187		0.954727	0.831575	0.712024	0.591804	0.445839	0.367256	0.400571
1	0.994505	1	0.994505	0.994505	0.994505	0.994505		0.997784	0.977266	0.949516	0.886074	0.824113	0.753103	0.755609		0.98949	0.956385	0.933752	0.864578	0.736214	0.658996	0.70542		0.970004	0.862622	0.805389	0.686629	0.563222	0.491928	0.502057		0.962228	0.825012	0.741434	0.594751	0.44357	0.37393	0.402528
0.994505	0.994505	0.994505	1	0.994505	0.994505	0.994505		0.996022	0.976684	0.944132	0.887107	0.810463	0.7416	0.759727		0.990955	0.957184	0.918644	0.866253	0.740237	0.645656	0.714105		0.966596	0.86992	0.777285	0.68289	0.554144	0.480654	0.507884		0.958315	0.831561	0.71572	0.598953	0.43776	0.364467	0.398234
0.998625	0.994505	0.994505	0.994505	1	1	0.994505		0.997947	0.975883	0.941822	0.884491	0.809634	0.749924	0.763898		0.988839	0.952099	0.918677	0.84949	0.74153	0.650307	0.72187		0.966771	0.863045	0.769352	0.674524	0.550981	0.490506	0.520573		0.964607	0.825327	0.700251	0.590227	0.439605	0.382533	0.413641
1	1	1	1	1	0.994505	0.989011		0.99678	0.975567	0.944105	0.886323	0.815721	0.732596	0.756528		0.985525	0.961589	0.922881	0.864632	0.748196	0.638184	0.710933		0.958585	0.877024	0.784983	0.679312	0.557973	0.483556	0.501774		0.942159	0.837745	0.729156	0.59021	0.444136	0.369929	0.40101
0.998625	1	0.994505	1	1	0.994505	0.994505		0.996588	0.975644	0.942823	0.884805	0.812961	0.765557	0.749221		0.987219	0.955335	0.928689	0.865038	0.744757	0.677102	0.697487		0.965131	0.85974	0.790779	0.699913	0.549737	0.498146	0.482157		0.957823	0.827754	0.722748	0.614157	0.433007	0.379967	0.384647
1	1	1	0.994505	1	0.994505	0.994505		0.998226	0.975844	0.950403	0.878233	0.809367	0.743118	0.755579		0.991371	0.952101	0.921859	0.864474	0.730414	0.649431	0.7125		0.963943	0.853042	0.785237	0.685606	0.552589	0.491258	0.509222		0.954171	0.820155	0.721335	0.597061	0.439584	0.377554	0.39841
0.994505	0.994505	1	1	0.994505	0.994505	0.989011		0.997449	0.977075	0.941008	0.884616	0.804869	0.763637	0.755828		0.986623	0.948511	0.920752	0.859018	0.722374	0.672869	0.709409		0.957336	0.860667	0.796509	0.691439	0.544539	0.500108	0.497833		0.948608	0.825571	0.732481	0.602589	0.431511	0.377487	0.388934
0.994505	0.994505	0.994505	0.994505	0.994505	1	1		0.995711	0.975604	0.952644	0.882	0.803068	0.766987	0.768048		0.991027	0.955877	0.919699	0.868671	0.727572	0.681799	0.731195		0.964962	0.85367	0.80312	0.699712	0.545468	0.503888	0.520748		0.95773	0.808936	0.75151	0.608083	0.434502	0.385228	0.412681
1	1	0.994505	0.994505	1	1	1		0.998163	0.976286	0.944581	0.886375	0.814213	0.735469	0.756962		0.991911	0.96313	0.921727	0.868651	0.730423	0.647473	0.709267		0.972349	0.870522	0.786183	0.690675	0.551576	0.497235	0.497742		0.967518	0.83093	0.726126	0.593682	0.446819	0.380755	0.395152
1	0.998625	1	0.994505	1	1	1		0.997326	0.976197	0.94511	0.88116	0.825631	0.765069	0.759927		0.991211	0.958211	0.919156	0.85865	0.740611	0.669598	0.712858		0.965261	0.873618	0.784689	0.684458	0.565678	0.496026	0.507384		0.953335	0.839241	0.724099	0.584141	0.457825	0.378582	0.399448
1	1	1	1	0.994505	0.994505	1		0.997254	0.975525	0.945589	0.889759	0.824063	0.740574	0.761897		0.986335	0.959181	0.921979	0.873129	0.732759	0.647235	0.712547		0.961715	0.882071	0.783264	0.697826	0.546091	0.483437	0.504319		0.950859	0.851306	0.722068	0.61036	0.437842	0.369619	0.4068
1	1	0.994505	1	0.994505	0.989011	1		0.997712	0.978538	0.941352	0.888203	0.825792	0.722028	0.758838		0.990775	0.951771	0.919066	0.872716	0.749247	0.630557	0.716476		0.964832	0.85831	0.784773	0.699283	0.561318	0.475297	0.508091		0.947902	0.812825	0.72086	0.608839	0.448153	0.359707	0.407107
1	1	0.994505	0.994505	0.994505	0.994505	0.994505		0.996102	0.975935	0.944842	0.890211	0.818997	0.744783	0.742114		0.986357	0.955789	0.921798	0.871625	0.753278	0.64769	0.695561		0.95487	0.867423	0.782948	0.70172	0.564768	0.48608	0.491228		0.947853	0.836373	0.728155	0.6155	0.449105	0.36949	0.384545
1	0.994505	1	0.994505	1	0.994505	1		0.997927	0.976784	0.949941	0.895667	0.809479	0.769721	0.760571		0.993565	0.954571	0.927228	0.870497	0.739689	0.675494	0.717721		0.973804	0.874431	0.793428	0.690588	0.553279	0.505872	0.504504		0.964002	0.843307	0.728801	0.597402	0.446762	0.383734	0.395913
1	0.994505	1	1	0.994505	0.994505	0.994505		0.997338	0.975365	0.946239	0.891903	0.812003	0.719085	0.757704		0.989823	0.953198	0.922795	0.865436	0.734003	0.634771	0.716945		0.963382	0.863176	0.783701	0.694238	0.55641	0.480665	0.503665		0.956141	0.828228	0.717332	0.602374	0.440583	0.369664	0.409059
0.994505	0.994505	0.994505	1	1	1	0.994505		0.997648	0.975509	0.947091	0.892465	0.81085	0.756277	0.766214		0.98998	0.957953	0.924689	0.86951	0.737254	0.672314	0.71602		0.958489	0.86959	0.787588	0.692352	0.55558	0.4957	0.506813		0.947614	0.821159	0.717207	0.602066	0.436578	0.369658	0.406884
0.994505	0.994505	1	0.994505	1	0.994505	0.994505		0.997326	0.974161	0.946816	0.889445	0.835036	0.764347	0.75729		0.992028	0.958718	0.923673	0.865004	0.745418	0.661068	0.716034		0.968637	0.873884	0.799692	0.688446	0.56369	0.494195	0.505246		0.962261	0.83664	0.737408	0.597893	0.452419	0.368788	0.402005
0.994505	1	1	1	0.994505	1	1		0.996158	0.977035	0.941308	0.889121	0.824414	0.742256	0.756803		0.991091	0.958964	0.919967	0.868869	0.739797	0.652649	0.707079		0.967949	0.87588	0.794711	0.696829	0.55521	0.486042	0.499602		0.953714	0.838765	0.741999	0.606505	0.434412	0.377367	0.39843
1	1	1	1	1	0.994505	0.994505		0.997238	0.97615	0.937344	0.884823	0.826504	0.742452	0.752631		0.988184	0.958566	0.92259	0.875181	0.749996	0.656938	0.708102		0.965428	0.88273	0.790861	0.698813	0.572964	0.484349	0.502152		0.956215	0.853133	0.731289	0.612226	0.453077	0.36695	0.395904
1	0.994505	1	1	0.994505	1	0.989011		0.997987	0.978809	0.946043	0.879988	0.808166	0.759884	0.761955		0.988347	0.960922	0.92449	0.861402	0.725266	0.681456	0.713957		0.963538	0.879244	0.794096	0.687077	0.543919	0.49311	0.504061		0.954104	0.842907	0.730212	0.598347	0.424373	0.376838	0.397671
1	0.994505	1	0.994505	0.994505	0.989011	0.989011		0.998027	0.974934	0.949631	0.889166	0.83261	0.758691	0.761852		0.99238	0.954081	0.925928	0.860945	0.754779	0.671529	0.717481		0.969397	0.851801	0.792664	0.679855	0.558892	0.494162	0.509531		0.9598	0.810904	0.737683	0.5845	0.439509	0.380856	0.406858
0.998625	0.994505	0.994505	1	1	0.989011	0.994505		0.997154	0.976217	0.942623	0.889466	0.834989	0.750053	0.764234		0.992505	0.957458	0.924454	0.864117	0.752022	0.657779	0.724639		0.970288	0.862964	0.795282	0.684974	0.56828	0.476133	0.512415		0.957307	0.826731	0.734555	0.592514	0.451993	0.3624	0.411599
1	0.994505	1	1	1	0.994505	1		0.997338	0.974727	0.947709	0.886178	0.814641	0.736889	0.769103		0.992333	0.955414	0.92372	0.862943	0.730074	0.655606	0.722033		0.965566	0.857762	0.793205	0.68344	0.550287	0.483755	0.522213		0.953019	0.819549	0.736075	0.604104	0.44349	0.376837	0.414424
1	1	1	1	0.994505	1	1		0.997158	0.977215	0.948582	0.883468	0.804883	0.734647	0.761128		0.98832	0.959982	0.930791	0.859796	0.729022	0.656365	0.71631		0.966023	0.871575	0.803795	0.681274	0.546022	0.492008	0.500999		0.955777	0.835173	0.747163	0.583198	0.434633	0.36785	0.398126
1	1	0.994505	0.994505	0.994505	0.998625	1		0.997716	0.972323	0.941683	0.88178	0.813438	0.758787	0.761742		0.990199	0.954648	0.924165	0.866944	0.719565	0.684612	0.719408		0.96775	0.855681	0.790004	0.68085	0.539996	0.511951	0.505921		0.963263	0.811807	0.726089	0.593591	0.43086	0.389349	0.406521
1	1	0.994505	1	0.994505	1	1		0.998286	0.974129	0.944789	0.879106	0.821667	0.76208	0.760149		0.992493	0.951877	0.917379	0.859409	0.738532	0.67443	0.714962		0.968606	0.857824	0.775025	0.678954	0.558876	0.494802	0.508814		0.96083	0.816703	0.715085	0.597951	0.444603	0.384822	0.403203
1	0.994505	0.994505	0.994505	0.994505	0.994505	1		0.997501	0.976031	0.948252	0.894986	0.823141	0.767331	0.770047		0.988959	0.961228	0.926281	0.875641	0.742655	0.673097	0.729799		0.961217	0.873287	0.789456	0.706341	0.557106	0.499273	0.525854		0.950096	0.83417	0.72216	0.621966	0.448135	0.380627	0.420041
0.994505	0.994505	1	1	0.994505	1	0.994505		0.996768	0.974752	0.945709	0.885519	0.8148	0.744073	0.760621		0.985964	0.957874	0.926436	0.865928	0.723132	0.659987	0.715377		0.954454	0.866388	0.805463	0.694149	0.552191	0.498665	0.511793		0.948514	0.827381	0.745366	0.600338	0.437285	0.383548	0.405521
0.994505	0.994505	1	1	0.994505	1	0.994505		0.997361	0.974572	0.947076	0.885223	0.816134	0.743853	0.763372		0.991669	0.960681	0.924199	0.864274	0.737014	0.640267	0.716773		0.969336	0.87612	0.788993	0.688706	0.559453	0.484175	0.502224		0.959947	0.837363	0.7355	0.601267	0.44683	0.365859	0.39303
1	1	0.994505	0.994505	1	1	0.994505		0.995624	0.975576	0.948096	0.886539	0.816968	0.737713	0.746496		0.984718	0.957465	0.926483	0.867972	0.737632	0.655382	0.702545		0.955381	0.872014	0.784954	0.687104	0.5565	0.488709	0.498085		0.942119	0.831642	0.716598	0.600198	0.436994	0.372001	0.38475
1	0.994505	0.994505	1	0.994505	0.994505	1		0.998035	0.982451	0.946052	0.891181	0.814031	0.764483	0.753105		0.98758	0.963763	0.916355	0.863693	0.73714	0.659775	0.700398		0.960815	0.884855	0.772827	0.681651	0.550714	0.493428	0.496504		0.952706	0.846063	0.707068	0.594363	0.441756	0.378113	0.388157
1	0.994505	0.994505	0.994505	0.994505	0.994505	0.994505		0.996345	0.975194	0.938841	0.892339	0.806596	0.752007	0.757421		0.988775	0.955526	0.921871	0.870115	0.732893	0.667756	0.712171		0.966481	0.864726	0.788066	0.686507	0.552743	0.492971	0.503262		0.958167	0.824359	0.728944	0.599741	0.437659	0.375005	0.400913
0.994505	1	0.994505	1	0.994505	0.994505	0.994505		0.997254	0.978015	0.946157	0.894669	0.814861	0.757743	0.750227		0.991262	0.963342	0.926754	0.869404	0.731343	0.657873	0.710652		0.961416	0.866433	0.78505	0.69802	0.542245	0.489257	0.5031		0.954731	0.819022	0.722442	0.599034	0.425174	0.377363	0.396376
1	1	1	1	1	0.989011	1		0.997489	0.972631	0.945207	0.884978	0.825347	0.744393	0.771317		0.990161	0.957168	0.920178	0.862681	0.755645	0.672229	0.726102		0.968579	0.863569	0.783568	0.684932	0.559606	0.506641	0.512358		0.962739	0.821869	0.724682	0.589201	0.451322	0.385019	0.418447
1	0.994505	1	0.994505	1	0.989011	0.994505		0.998238	0.977182	0.949517	0.877499	0.802903	0.739696	0.769889		0.99172	0.957271	0.924082	0.85151	0.738844	0.65748	0.734089		0.967764	0.870505	0.78164	0.667297	0.553153	0.488687	0.517088		0.962455	0.835344	0.717636	0.5817	0.442264	0.370425	0.418038
1	0.994505	1	1	1	0.993123	0.994505		0.997234	0.977454	0.947456	0.887653	0.810023	0.725783	0.757749		0.990439	0.959891	0.92652	0.860758	0.72579	0.637914	0.706434		0.965962	0.873926	0.784101	0.681475	0.54783	0.468988	0.498232		0.960285	0.843321	0.724372	0.59667	0.443561	0.363259	0.390159
1	1	0.994505	1	1	0.989011	0.998625		0.997302	0.977357	0.952139	0.886933	0.800046	0.750829	0.760051		0.985604	0.963618	0.928924	0.866719	0.728046	0.670867	0.722487		0.960336	0.878872	0.789719	0.69105	0.555123	0.496501	0.506047		0.948912	0.841452	0.730447	0.601225	0.443797	0.370052	0.406221
1	0.994505	1	0.994505	1	0.994505	0.994505		0.998023	0.978502	0.950555	0.885982	0.811355	0.738429	0.763302		0.99092	0.961854	0.932524	0.861745	0.723446	0.648742	0.72438		0.96375	0.871711	0.800069	0.692137	0.554781	0.486568	0.512719		0.954926	0.838361	0.729761	0.608794	0.442617	0.369179	0.405953
1	1	0.994505	0.994505	0.998625	1	1		0.998131	0.976082	0.941081	0.882367	0.813313	0.763995	0.760586		0.991541	0.955735	0.925918	0.855792	0.735904	0.672286	0.722096		0.97051	0.872235	0.799938	0.685752	0.559663	0.496934	0.509774		0.970523	0.831748	0.741901	0.591197	0.449505	0.376107	0.409556
1	1	1	1	1	1	0.994505		0.997848	0.982276	0.949935	0.888377	0.819264	0.753244	0.765511		0.990018	0.964275	0.925231	0.870152	0.745797	0.665885	0.714571		0.958642	0.874891	0.783522	0.692718	0.555359	0.48753	0.501527		0.947503	0.833054	0.717956	0.606088	0.444221	0.377286	0.398757
0.994505	0.994505	0.994505	0.994505	1	0.994505	0.994505		0.997186	0.971212	0.94074	0.882318	0.801924	0.769633	0.752536		0.991229	0.951151	0.917019	0.860778	0.727658	0.674238	0.722218		0.964756	0.853204	0.778695	0.684042	0.548115	0.500976	0.513198		0.954877	0.815588	0.713932	0.591265	0.425887	0.379264	0.402214
1	1	1	0.994505	0.994505	0.994505	0.994505		0.997983	0.981997	0.945112	0.876363	0.813933	0.741754	0.757074		0.990385	0.960115	0.924045	0.860994	0.739732	0.651162	0.716596		0.961404	0.853361	0.787314	0.689899	0.557415	0.490834	0.509082		0.951427	0.805872	0.724668	0.602643	0.445674	0.372142	0.402334
0.994505	1	0.994505	0.994505	1	1	0.994505		0.995496	0.980032	0.94635	0.879863	0.822536	0.757277	0.772475		0.987551	0.959803	0.922925	0.863813	0.745637	0.664195	0.731288		0.964476	0.876531	0.79599	0.685789	0.559459	0.495537	0.524303		0.954955	0.836907	0.739381	0.598085	0.442043	0.374044	0.416641
0.994505	0.998625	1	1	1	0.994505	1		0.996684	0.975361	0.947631	0.882104	0.809476	0.754185	0.764031		0.989608	0.954024	0.921232	0.857759	0.739118	0.664	0.725226		0.962963	0.86956	0.786	0.681503	0.55312	0.494367	0.513735		0.957869	0.829962	0.712104	0.592573	0.42933	0.373059	0.409952
0.994505	0.994505	0.994505	0.994505	0.994505	0.994505	0.994505		0.99729	0.976413	0.945675	0.888608	0.825036	0.769918	0.757472		0.987723	0.955369	0.921097	0.865553	0.742571	0.677195	0.715615		0.964469	0.863676	0.788207	0.695278	0.545582	0.504622	0.50707		0.958754	0.822068	0.720959	0.599204	0.443137	0.380321	0.405841
0.994505	0.994505	0.994505	1	0.994505	0.993123	0.994505		0.997748	0.976162	0.945816	0.891898	0.818753	0.740808	0.764308		0.988062	0.962791	0.925259	0.86717	0.745068	0.66379	0.722616		0.961905	0.871693	0.793049	0.697541	0.563219	0.486683	0.511678		0.955216	0.833311	0.727646	0.612815	0.453104	0.373328	0.411495
0.994505	0.994505	1	0.994505	1	0.994505	0.994505		0.995919	0.974445	0.958375	0.886003	0.821789	0.756295	0.755723		0.991026	0.947396	0.934571	0.857846	0.752925	0.674782	0.711505		0.965845	0.867969	0.798067	0.684438	0.567597	0.51205	0.501341		0.955177	0.829185	0.734888	0.599756	0.446524	0.389255	0.392745
1	0.994505	0.994505	1	0.994505	0.994505	1		0.997003	0.980072	0.94718	0.88045	0.844065	0.765534	0.762071		0.987827	0.958532	0.921595	0.865689	0.757722	0.686345	0.717262		0.95718	0.879915	0.786348	0.679371	0.570322	0.506249	0.507796		0.94373	0.841325	0.728894	0.586688	0.449363	0.38852	0.410069
1	1	0.994505	0.994505	0.994505	1	0.994505		0.998051	0.97134	0.945099	0.878797	0.812264	0.743495	0.765781		0.986771	0.952531	0.918149	0.852879	0.728166	0.648738	0.720008		0.962411	0.858526	0.777405	0.681898	0.549545	0.495212	0.511453		0.951965	0.818855	0.708425	0.602682	0.447876	0.381736	0.404389
1	0.994505	1	0.994505	0.994505	1	0.994505		0.994279	0.974568	0.951332	0.884435	0.814315	0.750961	0.769934		0.985004	0.953556	0.921766	0.871806	0.734736	0.656478	0.723335		0.96078	0.8614	0.787077	0.700811	0.556632	0.499007	0.518062		0.950336	0.818896	0.730086	0.605478	0.444478	0.381697	0.406789
1	1	0.994505	0.994505	0.994505	1	1		0.997202	0.973488	0.941169	0.887905	0.821346	0.757698	0.764411		0.990103	0.959554	0.918333	0.863375	0.749467	0.675699	0.710088		0.958318	0.873465	0.784765	0.685916	0.550533	0.496357	0.496285		0.952861	0.8363	0.721585	0.596626	0.447673	0.385813	0.39173
1	0.994505	1	0.994505	0.994505	0.994505	0.994505		0.998222	0.978358	0.946832	0.8951	0.810592	0.735874	0.755702		0.989438	0.961026	0.91809	0.874778	0.728805	0.651681	0.712298		0.963896	0.865059	0.784167	0.698622	0.551521	0.489704	0.495899		0.951602	0.828211	0.718013	0.609895	0.43781	0.369052	0.390425
1	1	0.994505	0.994505	1	0.994505	0.994505		0.9979	0.977529	0.941902	0.884364	0.821411	0.75726	0.771909		0.990258	0.958186	0.917881	0.860412	0.754397	0.668437	0.731078		0.96247	0.875355	0.769418	0.679769	0.574215	0.500837	0.520504		0.948831	0.836005	0.71648	0.584142	0.460164	0.383133	0.413887
1	0.994505	0.994505	1	1	1	1		0.997338	0.974496	0.946765	0.887975	0.823419	0.753714	0.764528		0.988407	0.958982	0.924453	0.860404	0.73892	0.663592	0.723418		0.962886	0.881109	0.795025	0.675108	0.545358	0.491311	0.518462		0.953385	0.85038	0.733257	0.582381	0.43086	0.377636	0.413109
0.994505	1	1	0.994505	1	1	1		0.997545	0.976218	0.947358	0.884074	0.824368	0.757932	0.764335		0.988844	0.957212	0.924815	0.873938	0.753809	0.657651	0.722		0.964691	0.872446	0.786697	0.692944	0.559743	0.490528	0.506177		0.958654	0.839627	0.721272	0.59846	0.452405	0.380762	0.407326
1	1	1	0.994505	1	1	0.994505		0.996572	0.97411	0.941728	0.883874	0.817609	0.77748	0.764152		0.989858	0.955892	0.924141	0.860268	0.75074	0.692862	0.720125		0.966017	0.861151	0.79146	0.683239	0.564413	0.506788	0.513656		0.957152	0.821704	0.726768	0.59555	0.449589	0.38745	0.406224
0.994505	1	1	1	0.989011	0.994505	0.989011		0.997011	0.976824	0.939599	0.883801	0.818892	0.738626	0.754671		0.989215	0.957083	0.919286	0.863973	0.734712	0.640954	0.713004		0.952518	0.871846	0.783284	0.677436	0.554107	0.480996	0.49934		0.941017	0.835922	0.721109	0.583489	0.447376	0.367436	0.397605
0.994505	1	0.994505	0.994505	0.994505	0.994505	1		0.997915	0.977996	0.948035	0.887985	0.830868	0.750589	0.761188		0.99131	0.958649	0.930671	0.868628	0.747311	0.66769	0.713794		0.963165	0.865972	0.802737	0.691196	0.558108	0.492619	0.503437		0.953819	0.830785	0.739158	0.60136	0.448567	0.380121	0.404075
1	1	0.994505	1	0.994505	1	0.989011		0.997007	0.976066	0.947059	0.881378	0.811401	0.737974	0.749165		0.988266	0.95737	0.915603	0.861619	0.744919	0.665395	0.697938		0.959658	0.867437	0.779564	0.692045	0.564012	0.500299	0.483986		0.95207	0.830131	0.715998	0.606199	0.445683	0.381228	0.380393
0.994505	1	0.994505	0.994505	0.994505	0.994505	0.989011		0.997884	0.977037	0.943168	0.87889	0.803971	0.751458	0.753134		0.993068	0.95875	0.91532	0.86157	0.733059	0.650046	0.709713		0.969815	0.876857	0.785002	0.686073	0.551437	0.488063	0.502578		0.960766	0.844875	0.721221	0.583136	0.447906	0.364205	0.398676
1	0.994505	1	0.994505	0.994505	1	1		0.99782	0.976908	0.945293	0.894767	0.817095	0.756143	0.757002		0.991782	0.959654	0.917527	0.873592	0.740941	0.667405	0.712528		0.967338	0.872739	0.788594	0.704195	0.551282	0.510917	0.508473		0.957503	0.835331	0.724944	0.622001	0.43392	0.385834	0.401438
1	0.994505	0.994505	0.994505	0.994505	0.994505	0.994505		0.997991	0.974875	0.948064	0.877047	0.819406	0.760121	0.759818		0.990473	0.953686	0.926937	0.861392	0.747592	0.666448	0.713593		0.972396	0.857022	0.795317	0.689242	0.549483	0.492398	0.500846		0.962812	0.824729	0.730518	0.595282	0.436049	0.372588	0.401556
1	0.994505	0.994505	0.994505	0.998625	0.994505	0.994505		0.997206	0.981497	0.950555	0.886178	0.818999	0.720974	0.76011		0.98733	0.961885	0.924838	0.867637	0.74325	0.62166	0.711292		0.960746	0.874808	0.78842	0.686864	0.55755	0.470685	0.497972		0.95012	0.830859	0.737272	0.601125	0.447712	0.355764	0.398247
0.998625	0.994505	1	1	1	1	0.994505		0.998003	0.978331	0.949227	0.881717	0.810571	0.737495	0.750976		0.993068	0.959068	0.925337	0.870132	0.714922	0.649279	0.707177		0.962331	0.873556	0.788361	0.680889	0.54627	0.489712	0.498558		0.950554	0.833222	0.727955	0.59618	0.43697	0.371434	0.396542
0.994505	0.994505	0.994505	1	1	0.994505	0.998625		0.997577	0.974388	0.939704	0.885675	0.823279	0.735866	0.760674		0.990497	0.946305	0.911736	0.867275	0.74062	0.661611	0.71337		0.964211	0.858138	0.779353	0.696119	0.548945	0.487786	0.507048		0.95466	0.819801	0.717821	0.607566	0.438022	0.368666	0.400656
1	1	1	1	1	0.994505	0.989011		0.997019	0.975297	0.949196	0.899181	0.817045	0.750879	0.758297		0.989124	0.954216	0.924453	0.879859	0.74163	0.667502	0.703883		0.962092	0.861835	0.792282	0.695655	0.557048	0.492149	0.49784		0.954728	0.825403	0.739716	0.607446	0.440667	0.373298	0.389827
1	0.994505	0.994505	0.994505	1	1	0.994505		0.997919	0.978756	0.950626	0.887001	0.821565	0.7369	0.756927		0.990201	0.957026	0.928167	0.867565	0.753846	0.655573	0.709769		0.96824	0.867393	0.79732	0.699191	0.565936	0.485551	0.503099		0.959502	0.832986	0.736981	0.607683	0.455508	0.372931	0.400282
1	0.998625	0.998625	1	0.994505	0.994505	1		0.998737	0.975692	0.936257	0.891544	0.814476	0.755975	0.769587		0.993663	0.961512	0.918126	0.866248	0.743041	0.649481	0.72278		0.970468	0.871032	0.786975	0.684349	0.567979	0.487436	0.504483		0.961953	0.830918	0.730096	0.592689	0.440186	0.368106	0.404571
0.994505	1	0.994505	0.994505	0.994505	1	1		0.997114	0.976202	0.950671	0.882201	0.824251	0.785079	0.76373		0.990483	0.957583	0.925057	0.859564	0.742999	0.695915	0.717054		0.96662	0.868606	0.793306	0.680483	0.547701	0.507481	0.507181		0.961489	0.838823	0.728422	0.593372	0.436991	0.391938	0.401765
1	0.994505	1	1	1	0.994505	0.994505		0.997107	0.976453	0.946261	0.89658	0.82824	0.721817	0.741219		0.987755	0.954728	0.921846	0.867987	0.743212	0.631913	0.694771		0.962327	0.866595	0.782565	0.690657	0.564653	0.463015	0.489007		0.952139	0.827051	0.72062	0.605559	0.447606	0.357951	0.383792
0.994505	1	0.994505	1	0.994505	1	0.994505		0.997087	0.976724	0.943278	0.885587	0.794088	0.783036	0.76063		0.989936	0.960348	0.917253	0.862104	0.711774	0.693341	0.716888		0.969565	0.873855	0.788216	0.682712	0.532307	0.510316	0.507155		0.96258	0.840808	0.729852	0.587385	0.424436	0.384656	0.4009
0.994505	0.994505	0.994505	0.994505	1	0.989011	1		0.997832	0.979454	0.945697	0.884462	0.825705	0.750422	0.754679		0.989289	0.961489	0.917879	0.863743	0.744529	0.671594	0.714453		0.958733	0.869585	0.786737	0.680154	0.556783	0.484083	0.505903		0.940548	0.835733	0.717641	0.592959	0.43961	0.366944	0.40118
1	1	1	1	0.994505	1	0.994505		0.99713	0.977314	0.942871	0.887869	0.82706	0.769839	0.757168		0.987687	0.957062	0.927288	0.863893	0.742129	0.672862	0.71644		0.959101	0.8716	0.796679	0.684552	0.56358	0.49643	0.508934		0.954003	0.839278	0.73028	0.599194	0.448223	0.381394	0.401133
1	1	1	0.994505	0.994505	1	0.989011		0.998481	0.975417	0.946113	0.885387	0.795083	0.74627	0.757409		0.990434	0.951103	0.923755	0.870942	0.717342	0.659064	0.71496		0.963327	0.869976	0.779535	0.693973	0.545629	0.495424	0.50242		0.953188	0.839456	0.711826	0.605721	0.425854	0.37268	0.39652
0.994505	0.994505	0.994505	1	1	0.994505	1		0.997796	0.976804	0.93633	0.894469	0.821514	0.758448	0.766636		0.989117	0.956667	0.920543	0.869536	0.748234	0.664321	0.721758		0.960768	0.870166	0.796107	0.686335	0.552663	0.493925	0.511254		0.953549	0.844929	0.73058	0.601316	0.449326	0.381304	0.405718
0.994505	1	0.994505	0.994505	1	0.994505	1		0.998159	0.977808	0.952164	0.893381	0.807815	0.760516	0.755984		0.990033	0.958706	0.919885	0.865854	0.727391	0.672879	0.705265		0.956719	0.874962	0.784012	0.685081	0.538753	0.505215	0.495856		0.946135	0.839052	0.714036	0.595394	0.438926	0.381215	0.39352
1	1	0.994505	1	0.994505	0.994505	1		0.996875	0.979901	0.940945	0.883076	0.822575	0.744083	0.770931		0.991343	0.956645	0.916655	0.860729	0.756106	0.664071	0.728958		0.970409	0.859485	0.793745	0.68225	0.556214	0.494001	0.520385		0.961869	0.814414	0.727875	0.59671	0.444255	0.36707	0.410761
0.994505	0.998625	0.994505	1	1	0.994505	1		0.997904	0.974958	0.945321	0.883894	0.833412	0.765234	0.760392		0.989692	0.959112	0.925426	0.861806	0.752006	0.67534	0.71477		0.962716	0.87048	0.792337	0.685798	0.553438	0.49488	0.514769		0.960248	0.829814	0.732288	0.600865	0.439883	0.377993	0.4047
0.994505	1	1	1	1	0.994505	0.994505		0.998007	0.974253	0.953404	0.882365	0.816474	0.752451	0.759156		0.993271	0.961748	0.927457	0.861642	0.737014	0.671868	0.716871		0.972314	0.878208	0.80318	0.681365	0.555079	0.498663	0.515153		0.965959	0.837814	0.740381	0.592552	0.439994	0.379288	0.408741
0.998625	0.994505	1	0.994505	0.994505	0.994505	0.994505		0.99731	0.979833	0.95182	0.870729	0.810658	0.770184	0.759279		0.987817	0.961885	0.92753	0.855115	0.729545	0.674245	0.715071		0.959793	0.871424	0.804174	0.672661	0.552298	0.49969	0.495136		0.950798	0.831547	0.740886	0.584854	0.438128	0.375702	0.394353
1	1	1	0.994505	1	0.994505	1		0.997633	0.974501	0.945918	0.884735	0.815681	0.736225	0.770999		0.990269	0.955674	0.928939	0.86744	0.73254	0.650241	0.733306		0.959651	0.863367	0.791928	0.677813	0.556438	0.494247	0.518116		0.950058	0.826215	0.732476	0.581201	0.437409	0.37132	0.407302
0.994505	0.994505	0.994505	0.994505	1	1	1		0.997744	0.976433	0.946781	0.883956	0.819997	0.741283	0.767349		0.990683	0.953351	0.926149	0.86537	0.742621	0.64348	0.719967		0.971655	0.867893	0.799	0.686855	0.565798	0.482316	0.511786		0.961894	0.825959	0.732218	0.593212	0.454678	0.365133	0.405964
0.994505	0.994505	1	0.994505	0.994505	0.994505	1		0.997354	0.979582	0.946558	0.885698	0.817058	0.759298	0.759953		0.989814	0.959799	0.92176	0.863912	0.738672	0.663789	0.717008		0.961786	0.872207	0.786683	0.691345	0.559646	0.496437	0.508013		0.953532	0.837214	0.730197	0.601968	0.44605	0.374819	0.40181
0.994505	0.994505	1	1	0.994505	0.978022	1		0.998019	0.974269	0.95283	0.888966	0.811938	0.73537	0.773526		0.990168	0.95658	0.928165	0.864737	0.732067	0.65261	0.724062		0.964166	0.86803	0.794307	0.685333	0.545746	0.481019	0.506705		0.955495	0.827343	0.730154	0.597066	0.434475	0.359936	0.407561
0.994505	0.994505	1	1	1	1	1		0.997107	0.976298	0.942616	0.890952	0.79601	0.749853	0.758929		0.987268	0.956793	0.925202	0.857846	0.729038	0.670394	0.71966		0.956763	0.865637	0.793658	0.687346	0.549831	0.494927	0.505319		0.948719	0.825651	0.730361	0.602881	0.436648	0.3709	0.402367
1	0.994505	0.994505	1	0.994505	0.994505	0.994505		0.997764	0.975416	0.949487	0.884269	0.813701	0.77866	0.748575		0.992733	0.95199	0.925919	0.867123	0.746661	0.687033	0.707562		0.968326	0.860089	0.796243	0.685482	0.552368	0.503035	0.504781		0.956885	0.828651	0.730586	0.589785	0.436133	0.383568	0.395781
0.998625	0.994505	1	1	0.994505	1	1		0.998151	0.974504	0.948794	0.88243	0.800579	0.743155	0.765047		0.994083	0.96064	0.932166	0.853708	0.731624	0.651951	0.720284		0.969978	0.858119	0.798357	0.685455	0.54954	0.483961	0.508589		0.960832	0.811182	0.734501	0.602295	0.44436	0.377251	0.402719
1	1	0.994505	1	1	0.994505	0.994505		0.996449	0.972169	0.949539	0.88166	0.810343	0.738374	0.768698		0.986614	0.950111	0.921652	0.854907	0.737351	0.643619	0.718515		0.960693	0.872094	0.778224	0.677708	0.541793	0.481738	0.511685		0.953248	0.833232	0.717804	0.594285	0.431337	0.364343	0.409569
1	0.994505	1	1	1	0.994505	0.994505		0.997114	0.975528	0.945868	0.882247	0.818788	0.763378	0.749291		0.987878	0.952536	0.928524	0.86544	0.742688	0.681118	0.706677		0.957569	0.858513	0.800206	0.686929	0.564759	0.499317	0.500029		0.945635	0.809751	0.738468	0.596637	0.454879	0.381136	0.394192
1	0.994505	0.994505	0.994505	1	0.994505	0.983516		0.997912	0.970666	0.949446	0.882898	0.817959	0.758197	0.749169		0.98789	0.951071	0.925505	0.859474	0.748397	0.668072	0.696392		0.960267	0.863301	0.791772	0.679543	0.562239	0.490258	0.494482		0.9518	0.826355	0.730438	0.59925	0.452342	0.378267	0.389026
1	1	0.994505	1	1	1	1		0.998697	0.972157	0.946054	0.887304	0.82423	0.776308	0.773112		0.993788	0.955121	0.925027	0.866948	0.746262	0.681914	0.726719		0.97255	0.865914	0.79312	0.685971	0.554515	0.505336	0.514921		0.960187	0.826251	0.725679	0.595054	0.4413	0.380116	0.416227
1	0.998625	1	1	1	0.994505	0.994505		0.997019	0.975604	0.949339	0.8859	0.809418	0.73698	0.76057		0.987549	0.961728	0.925171	0.862838	0.733205	0.642803	0.720876		0.963867	0.882786	0.791702	0.678691	0.556804	0.483437	0.517003		0.955053	0.848557	0.722673	0.589314	0.441252	0.367057	0.411947
1	1	1	0.994505	0.994505	1	0.994505		0.997214	0.973627	0.945541	0.88563	0.814005	0.766418	0.765509		0.991475	0.952658	0.920868	0.856871	0.739586	0.682633	0.716081		0.970396	0.862188	0.791767	0.682662	0.543948	0.507189	0.496949		0.962694	0.820646	0.720086	0.588517	0.439765	0.382878	0.397806
1	0.994505	0.994505	0.994505	1	0.994505	1		0.997744	0.972525	0.947412	0.874413	0.819671	0.725471	0.764271		0.990333	0.944897	0.918912	0.856205	0.751849	0.636414	0.715885		0.962363	0.856874	0.784135	0.689323	0.573994	0.477853	0.519196		0.954695	0.819072	0.723752	0.59473	0.453513	0.365434	0.408169
0.998625	1	1	0.994505	1	0.994505	0.994505		0.9979	0.974608	0.945179	0.883246	0.815485	0.740532	0.760432		0.990319	0.956988	0.91898	0.862619	0.724453	0.653332	0.715667		0.968109	0.87003	0.773977	0.674644	0.545701	0.48223	0.509899		0.955476	0.834149	0.716154	0.591394	0.435801	0.371636	0.400985

## Sheet: Fig. 2D
Fig.2D MCC of TrimNN, TrimNN-RGIN, and NSIC on independent simulated data for subgraph matching
size	TrimNN	TrimNN-RGIN	NSIC
P_size3_NL16	0.9849	0.9768	0.4536
P_size3_NL16	0.9794	0.8368	0.3466
P_size3_NL32	0.9837	0.9254	0.4883
P_size3_NL32	0.994	0.9636	0.4216
P_size3_NL8	0.981	0.9144	0.3323
P_size3_NL8	0.9735	0.8081	0.2858
P_size4_NL16	0.9944	0.9864	0.6012
P_size4_NL16	0.9861	0.8739	0.4525
P_size4_NL32	0.9897	0.9369	0.5698
P_size4_NL32	0.9904	0.9662	0.5079
P_size4_NL8	0.9763	0.9075	0.579
P_size4_NL8	0.97	0.8012	0.474
P_size5_NL16	0.9936	0.9924	0.6667
P_size5_NL16	0.9848	0.8735	0.4668
P_size5_NL32	0.9737	0.9495	0.6228
P_size5_NL32	0.9682	0.9686	0.5455
P_size5_NL8	0.978	0.9311	0.6091
P_size5_NL8	0.9753	0.829	0.4928
P_size6_NL16	0.9968	0.9944	0.7409
P_size6_NL16	0.9884	0.9253	0.5548
P_size6_NL32	0.9956	0.95	0.6314
P_size6_NL32	0.9897	0.9821	0.5573
P_size6_NL8	0.9885	0.9643	0.7239
P_size6_NL8	0.9786	0.8988	0.6078
P_size7_NL16	0.992	0.9123	0.5785
P_size7_NL16	0.9889	0.8237	0.4274
P_size7_NL32	0.9723	0.7767	0.3525
P_size7_NL32	0.9841	0.9777	0.5687
P_size7_NL8	0.9782	0.8811	0.6269
P_size7_NL8	0.9704	0.7687	0.4895
P_size8_NL16	0.9623	0.8767	0.4515
P_size8_NL16	0.9545	0.7534	0.3005
P_size8_NL32	0.9826	0.9845	0.5424
P_size8_NL32	0.9677	0.7683	0.3084
P_size8_NL8	0.9837	0.9377	0.6746
P_size8_NL8	0.9794	0.8407	0.5419
P_size9_NL16	0.9661	0.8709	0.4239
P_size9_NL16	0.9583	0.7451	0.2573
P_size9_NL32	0.9857	0.978	0.4864
P_size9_NL32	0.9762	0.7797	0.2766
P_size9_NL8	0.9908	0.9432	0.7211
P_size9_NL8	0.9794	0.8607	0.5933

## Sheet: Fig. 2E
Fig.2E RMSE of TrimNN, TrimNN-RGIN, and NSIC in identifying occurrences of CC motifs in diverse simulated data sets
Category	TrimNN	TrimNN-RGIN	NSIC
size3	3.30553	6.78276	182.9
size4	6.96717	11.4044	113.202
size5	10.56	21.6934	244.072

## Sheet: Fig. 2F
Fig.2F Scalability of TrimNN
order	vf2	TrimNN	TrimNN_RGIN	NSIC
4	29.65	7.346	29.72	39.031
5	47.51	7.5709	32.641	38.347
6	44.58	7.34	31.086	40.324
7	88.83	7.068	34.675	39.388
8	296.65	7.1	34.102	38.926
9	400.62	9.048	29.896	38.115

## Sheet: Fig. 2G
Fig.2G MCC comparison adding positional encoding of TrimNN model
size	RGIN+PE+Linear	RGIN+Linear	RGIN+GRU	RGIN+PE+GRU
P_size3_NL16	0.9849	0.9896	0.9768	0.9984
P_size3_NL16	0.9794	0.9738	0.8368	0.9797
P_size3_NL32	0.9837	0.9704	0.9254	0.988
P_size3_NL32	0.994	0.9729	0.9636	0.9944
P_size3_NL8	0.981	0.9755	0.9144	0.9896
P_size3_NL8	0.9735	0.9658	0.8081	0.9825
P_size4_NL16	0.9944	0.9932	0.9864	0.9984
P_size4_NL16	0.9861	0.9797	0.8739	0.9873
P_size4_NL32	0.9897	0.978	0.9369	0.99
P_size4_NL32	0.9904	0.9578	0.9662	0.9952
P_size4_NL8	0.9763	0.977	0.9075	0.9802
P_size4_NL8	0.97	0.9696	0.8012	0.9676
P_size5_NL16	0.9936	0.9849	0.994	1
P_size5_NL16	0.9848	0.9768	0.9095	0.9805
P_size5_NL32	0.9852	0.958	0.9495	0.984
P_size5_NL32	0.9908	0.9586	0.9686	0.9817
P_size5_NL8	0.9748	0.9716	0.9311	0.9845
P_size5_NL8	0.9705	0.9672	0.829	0.9706
P_size6_NL16	0.9968	0.9976	0.9944	1
P_size6_NL16	0.9884	0.9865	0.9253	0.9828
P_size6_NL32	0.9956	0.976	0.95	0.9824
P_size6_NL32	0.9897	0.9456	0.9821	0.994
P_size6_NL8	0.9885	0.9893	0.9643	0.9904
P_size6_NL8	0.9786	0.9797	0.8988	0.9833
P_size7_NL16	0.992	0.9868	0.9123	0.9829
P_size7_NL16	0.9889	0.9784	0.8237	0.9836
P_size7_NL32	0.9583	0.3415	0.7451	0.7734
P_size7_NL32	0.9841	0.5548	0.9777	0.9876
P_size7_NL8	0.9723	0.475	0.7767	0.9106
P_size7_NL8	0.9782	0.977	0.8811	0.9782
P_size8_NL16	0.9704	0.9707	0.7687	0.9715
P_size8_NL16	0.9623	0.4795	0.8767	0.8442
P_size8_NL32	0.9545	0.4235	0.7534	0.7688
P_size8_NL32	0.9826	0.4906	0.9845	0.9774
P_size8_NL8	0.9677	0.4028	0.7683	0.844
P_size8_NL8	0.9837	0.9853	0.9377	0.9884
P_size9_NL16	0.9794	0.9794	0.8407	0.9749
P_size9_NL16	0.9661	0.4659	0.8709	0.8463
P_size9_NL32	0.9857	0.5607	0.978	0.9798
P_size9_NL32	0.9762	0.4531	0.7797	0.8834
P_size9_NL8	0.9908	0.9932	0.9432	0.9924
P_size9_NL8	0.9794	0.9813	0.8607	0.9798

## Sheet: Fig. 3A
Fig. 3A The ROC curves of the Logistics Regression model classify CLR and DII patients using top CC motifs of size 1–4 as features, and the competitive method CytoCommunity uses learned dimension.
CRC_clusters_neighborhoods_markers.csv' is from https://data.mendeley.com/datasets/mpjzbtfgfr/1.
label.csv'
Patient	Group
1	1
2	2
3	2
4	2
5	2
6	1
7	2
8	2
9	2
10	1
11	1
12	1
13	1
14	2
15	2
16	2
17	1
18	2
19	1
20	1
21	1
22	2
23	2
24	1
25	2
26	2
27	2
28	1
29	1
30	2
31	2
32	1
33	1
34	1
35	1

## Sheet: Fig. 3B
Fig3. B. Visualize all samples using the top two principal components from 29 top size-2 CC motifs.
	tumor cells&tumor cells	smooth muscle&smooth muscle	CD68+CD163+ macrophages&CD68+CD163+ macrophages	granulocytes&granulocytes	CD68+CD163+ macrophages&smooth muscle	CD68+CD163+ macrophages&stroma	CD68+CD163+ macrophages&CD8+ T cells	B cells&B cells	CD68+CD163+ macrophages&tumor cells	CD68+CD163+ macrophages&granulocytes	granulocytes&tumor cells	CD4+ T cells CD45RO+&CD68+CD163+ macrophages	smooth muscle&stroma	stroma&stroma	stroma&tumor cells	CD4+ T cells CD45RO+&CD4+ T cells CD45RO+	CD4+ T cells CD45RO+&CD8+ T cells	CD68+CD163+ macrophages&plasma cells	CD68+CD163+ macrophages&vasculature	granulocytes&stroma	smooth muscle&vasculature	smooth muscle&tumor cells	granulocytes&smooth muscle	dirt&tumor cells	CD8+ T cells&CD8+ T cells	B cells&CD4+ T cells CD45RO+	dirt&dirt	vasculature&vasculature	CD8+ T cells&tumor cells
1-CLR-71.33	0.51983	0.10193	0.107823	0.0214376	0.11173	0.209351	0.158964	0.0119124	0.16509	0.0760378	0.530806	0.148228	0.110289	0.116105	0.227451	0.0502143	0.0916162	0.0766479	0.406821	0.0656716	0.238961	0.16757	0.0813319	0.128257	0.0830489	0.126667	0.0106815	0.341935	0.126332
2-DII-137.64	0.123316	0.0487553	0.134499	0.362457	0.119284	0.194805	0.242297	0.00386349	0.836629	0.490341	0.297986	0.285714	0.0473723	0.103371	0.278431	0.0367422	0.100259	0.0296372	0.0816078	0.238806	0.0562771	0.0699852	0.498908	0.0606212	0.133106	0.0266667	0.0117496	0.0916129	0.726027
3-DII-0.39	0.24277	0.288555	0.115893	0.131148	0.377734	0.101818	0.62535	0.00177077	0.370593	0.122483	0.475711	0.107411	0.257587	0.0411985	0.419608	0.0287814	0.205704	0.0332141	0.347138	0.0680597	0.483117	0.332676	0.317686	0.138277	0.791809	0.0352381	0.0123905	0.343226	0.850837
4-DII-0.53	0.609797	0.0832229	0.500785	0.511079	0.313718	0.47013	0.233193	0.000160979	0.647463	0.629675	1	0.460795	0.19245	0.164794	0.496732	0.183099	0.0570441	0.591211	0.626066	0.195821	0.12987	0.0970922	0.058952	0.180361	0.0238908	0.00666667	0.0499893	0.267097	0.299848
5-DII-43.46	0.0089496	0.466195	0.148621	0.180868	0.444533	0.277922	0.268207	0.00354153	0.192605	0.265105	0.110782	0.680988	0.562546	0.188764	0.188235	0.218616	0.305099	0.038324	0.447016	0.288955	0.670996	0.194677	1	0.001002	0.161547	0.107619	0.000854518	0.659355	0.165906
6-CLR-125.54	0.0435233	0.0829283	0	0.000360295	0.0918489	0.15013	0.0511204	0.105441	0.0911436	0	0.0236967	0.0870032	0.470762	0.757303	0.613072	0.563993	0.356958	0.112928	0.0548112	0.0328358	0.126407	0.0763923	0.0267467	0.0240481	0.103527	1	0	0.163871	0.179604
7-DII-68.18	0.156288	0.0942701	0.171038	0.0862908	0.225447	0.508052	0.208683	0.000482936	0.103181	0.20633	0.274289	0.984962	0.796447	0.851685	0.34902	0.946111	0.377701	0.03628	0.239951	0.25791	0.193939	0.109414	0.143559	0.0330661	0.0819113	0.0533333	0.000640889	0.156129	0.0669711
8-DII-21.24	0.183985	0.0419797	0.0744228	1	0.0719682	0.391169	0.112745	0.000482936	0.188306	0.656391	0.767773	0.110634	0.371577	0.710112	1	0.011635	0.0423509	0	0.125457	1	0.159307	0.080828	0.18559	0.0541082	0.0705347	0.0152381	0.00875881	0.247742	0.0106545
9-DII-12.79	0.338201	0.108705	0.24972	0.0102684	0.184891	0.409351	0.494398	0.0338055	0.625107	0.0949445	0.0545024	0.804511	0.27017	0.329588	0.499346	0.252296	0.295592	0.516096	0.551766	0.0907463	0.258874	0.106456	0.0338428	0.0370741	0.266212	0.224762	0.00106815	0.390968	0.42618
10-CLR-124.1	0.0764013	0.053027	0.278413	0.0702576	0.159841	0.350649	0.565126	0.00547328	0.233018	0.44143	0.197867	0.867884	0.132494	0.170787	0.196078	1	0.752809	0.0536536	0.282582	0.255522	0.141126	0.0837851	0.0966157	0.0240481	0.266212	0.498095	0.00106815	0.269677	0.164384
11-CLR-70.12	0.00423928	0.00338783	0.0573862	0.000720591	0.0107356	0.113247	0.214286	0.448487	0.0713672	0.00452117	0.00177725	0.383459	0.0177646	0.0689139	0.00130719	0.344152	0.452895	0.0822688	0.0974421	0.00597015	0.0147186	0.00443568	0.0010917	0.0260521	0.295791	0.990476	0.0183721	0.127742	0.152207
12-CLR-105.16	0.322562	0.0194432	0.146828	0.017114	0.0270378	0.246753	0.393557	0.0265615	0.61135	0.110974	0.208531	0.440387	0.133975	0.481648	0.917647	0.20147	0.374244	0.073582	0.0304507	0.105672	0.0441558	0.0714638	0.0262009	1	0.288965	0.212381	0.345653	0.0309677	0.494673
13-CLR-42.97	0.00725389	0.265871	0.243892	0.0526031	0.368986	1	0.606443	0.121217	0.128977	0.165228	0.07109	0.712137	0.720207	1	0.32549	0.112064	0.366465	0.0807358	1	0.382687	0.704762	0.0512568	0.208515	0.00400802	0.441411	0.307619	0	1	0.179604
14-DII-13.25	0.153556	0.00765945	0.548083	0.0144118	0.0894632	0.911169	0.753501	0.00949775	0.790198	0.210851	0.193128	0.183673	0.0903035	0.638951	0.547712	0	0.0648228	0.118038	0.325213	0.155821	0.0415584	0.013307	0.00982533	0.0616232	0.235495	0.027619	0.00149541	0.114839	0.339422
15-DII-0.3	0.491757	0.120342	1	0.0102684	1	0.297143	0.834734	0.000804894	1	0.133991	0.0924171	0.447905	0.185788	0.0441948	0.322876	0.0251072	0.135696	0.0975984	0.488429	0.00298507	0.127273	0.116806	0.0196507	0.0746493	0.205916	0.0238095	0.0175176	0.269677	0.493151
16-DII-124.62	0.329345	0.0578878	0.242547	0.122861	0.126839	0.561558	0.501401	0.00177077	0.960447	0.250308	0.671801	1	0.210215	0.375281	0.945098	0.213717	0.299049	0.0848237	0.499391	0.198806	0.247619	0.0788566	0.0409389	0.226954	0.219568	0.0961905	0.0232856	0.503226	1
17-CLR-138.03	0.18455	0.147003	0.284241	0.127725	0.521272	0.238961	0.883053	1	0.306965	0.353473	0.402251	0.298604	0.19245	0.0951311	0.104575	0.0606246	0.361279	0.0945324	0.613886	0.204179	0.319481	0.0985707	0.330786	0.0130261	0.773606	0.929524	0.00128178	0.432258	0.13242
18-DII-11.93	0.505794	1	0.0396772	0.0221582	0.654871	0.081039	0.12535	0.281713	0.128977	0.0464447	0.113152	0.131042	1	0.115356	0.470588	0.0453154	0.111495	0.0265713	0.143727	0.0776119	1	1	0.409934	0.0551102	0.0978385	0.330476	0.0215766	0.369032	0.161339
19-CLR-17.72	0	0.233171	0.138982	0.00252207	0.435388	0.253506	0.158263	0.0919189	0	0.00945335	0	0.625134	0.394523	0.280899	0	0.443356	0.271392	0.475217	0.2838	0.00537313	0.273593	0.0497782	0.0354803	0	0.0875995	0.82381	0.0542619	0.181935	0
20-CLR-112.39	0.0288271	0.0584769	0.472091	0.15889	0.143936	0.167792	0.184174	0.166452	0.465176	0.256885	0.316351	0.754028	0.0532939	0.00973783	0.0431373	0.183711	0.088159	0.51814	0.208283	0.0292537	0.149784	0.0325283	0.0262009	0.0450902	0.0420933	0.260952	0.00747703	0.143226	0.0761035
21-CLR-41.15	1	0.662395	0.0237615	0.0309854	0.197217	0.0633766	0.0462185	0.000160979	0.141874	0.0608303	0.319905	0.00644468	0.411547	0.0794007	0.6	0.0183711	0.0328436	0.0122637	0.16687	0.121194	0.895238	0.515525	0.144105	0.117735	0.0648464	0.00285714	0.00747703	0.734194	0.328767
22-DII-37.9	0.241074	0	0.0430397	0.0286435	0	0	0.368347	0.000643915	0.235598	0.0328812	0.145735	0.473684	0	0.0179775	0.0705882	0.296999	0.789974	0.00408789	0	0.00179104	0	0	0	0.8998	0.772469	0.0238095	1	0	0.421613
23-DII-35.57	0.39887	0.11828	0.117462	0.0852099	0.15666	0.194286	0.365546	0.00289762	0.692175	0.208385	0.885664	0.482277	0.189489	0.127341	0.730719	0.157379	0.3172	0.0337251	0.192448	0.2	0.27619	0.0433711	0.0638646	0.0215431	0.188851	0.0771429	0.000854518	0.148387	0.681887
24-CLR-32.72	0.00913801	0.366328	0.0484196	0.278508	0.152684	0.219221	0.158964	0.0268835	0.0309544	0.175915	0.200829	0.106337	0.319763	0.343071	0.122876	0.114513	0.166811	0.00510986	0.252132	0.327761	0.342857	0.0803351	0.356441	0.0240481	0.185438	0.167619	0.00769066	0.423226	0.0989346
25-DII-31.15	0.208196	0.148328	0.307106	0.047559	0.316899	0.278442	1	0	0.519347	0.156597	0.278436	0.969925	0.146558	0.126592	0.355556	0.391304	1	0.0132856	0.255786	0.0841791	0.131602	0.0507639	0.0949782	0.0410822	1	0.012381	0.00149541	0.103226	0.738204
26-DII-0.56	0.430617	0.148181	0.492042	0.0369303	0.630616	0.585974	0.836134	0	0.420464	0.129059	0.111374	0.967777	0.527757	0.220225	0.415686	0.115126	0.301642	0.0981094	0.267966	0.0561194	0.139394	0.247905	0.0502183	0.0155311	0.312856	0	0	0.156129	0.447489
27-DII-1.28	0.0616109	0.00559729	0.0663528	0.0336876	0.0163022	0.0545455	0.411064	0	0.0954428	0.0953555	0.135664	0.158969	0.0325685	0.0674157	0.224837	0.0545009	0.412273	0.037302	0.00974421	0.0286567	0.0121212	0.0251355	0.00655022	0.0245491	0.890785	0.0047619	0.00192267	0.0141935	0.430746
28-CLR-49.18	0.0784739	0.0531743	0.0233132	0.0082868	0.0481113	0.105974	0.0840336	0.375402	0.0455718	0.0250719	0.0616114	0.118153	0.23094	0.167041	0.34902	0.333742	0.408816	0.0807358	0.0852619	0.0913433	0.030303	0.0877279	0.0605895	0.0596192	0.25256	0.77619	0.0102542	0.147097	0.152207
29-CLR-46.52	0.810645	0.0572986	0.0549204	0	0.0290258	0.00831169	0	0.111719	0.638865	0.00780929	0.0521327	0	0.0562546	0	0.146405	0.0140845	0	0.00255493	0.0511571	0	0.0199134	0.0527353	0.00545852	0.348196	0	0.119048	0.0316172	0.0270968	0.109589
30-DII-19.03	0.00461611	0.0244513	0.433983	0.35309	0.0866799	0.559481	0.568627	0.00289762	0.27945	1	0.238152	0.462943	0.0688379	0.284644	0.239216	0.0336803	0.162489	1	0.72229	0.56	0.0372294	0.00443568	0.145197	0.0160321	0.154721	0.072381	0.00106815	0.436129	0.185693
31-DII-10.36	0.0789449	0.325085	0.328626	0.0362097	0.765408	0.184416	0.531513	0.00724404	0.453998	0.277846	0.188389	0.337272	0.208734	0.0277154	0.0640523	0.0244948	0.13051	0.110884	0.71011	0.0644776	0.57316	0.140463	0.255459	0.0305611	0.210466	0.0561905	0.00256355	0.48	0.319635
32-CLR-11.28	0.0649081	0.00427162	0.10065	0.082868	0.0457256	0.107532	0.261204	0.000321958	0.286328	0.0978216	0.149289	0.111708	0.0288675	0.0314607	0.160784	0.0146969	0.0587727	0.180889	0	0.0728358	0.0025974	0.023657	0.0234716	0.111723	0.153584	0.00857143	0.0113224	0.0374194	0.2207
33-CLR-16.2	0.289308	0.130505	0.0531271	0.0135111	0.0548708	0.0628571	0.229692	0.000965873	0.0318143	0.0254829	0.0687204	0.186896	0.256107	0.0928839	0.0405229	0.0349051	0.114952	0.0281042	0.108404	0.00537313	0.0606061	0.0330212	0.010917	0.0335671	0.156997	0.012381	0.00170904	0.144516	0.275495
34-CLR-18.54	0.0195007	0.025777	0.149294	0.0216177	0.13161	0.271169	0.203782	0.0130393	0.0705073	0.0591862	0.0657583	0.0612245	0.223538	0.134082	0.0718954	0.0379669	0.0803803	0.0572305	0.152253	0.0364179	0.0718615	0.0241498	0.0365721	0.0350701	0.10694	0.122857	0.00341807	0.218065	0.0593607
35-CLR-40.5	0.224776	0.036677	0.193679	0.00468384	0.112922	0.317922	0.147759	0.0363812	0.577816	0.00452117	0.0479858	0.0118153	0.358253	0.282397	0.694118	0	0.019879	0.132345	0.267966	0.0119403	0.0822511	0.153277	0.0010917	0.0896794	0.0659841	0.0495238	0.0036317	0.178065	0.12481

## Sheet: Fig. 3C
Fig. 3C Generalizability of the trained model testing on random cropping of ROI in the samples.
ROC-AUC
TrimNN size-1												TrimNN size-2												TrimNN size-3
	0	1	2	3	4	5	6	7	8	9			0	1	2	3	4	5	6	7	8	9			0	1	2	3	4	5	6	7	8	9
0.1	0.692198	0.73223	0.736315	0.679534	0.687704	0.724877	0.724367	0.761234	0.700266	0.749387		0.1	0.697712	0.68127	0.688215	0.638378	0.666054	0.675041	0.694547	0.709967	0.660539	0.720997		0.1	0.654514	0.625306	0.686275	0.547488	0.649714	0.624285	0.640319	0.63031	0.730086	0.648386
0.2	0.766748	0.760417	0.761029	0.815359	0.709967	0.75817	0.746324	0.794118	0.777778	0.772263		0.2	0.733252	0.721405	0.77594	0.771446	0.681373	0.754493	0.723652	0.762051	0.777778	0.761438		0.2	0.727226	0.723652	0.727328	0.695874	0.619485	0.679534	0.681373	0.689747	0.735703	0.716401
0.3	0.815155	0.77982	0.823938	0.764093	0.806373	0.767565	0.766136	0.816993	0.757761	0.787786		0.3	0.808211	0.796364	0.821487	0.74469	0.8221	0.762459	0.790441	0.791054	0.786765	0.747753		0.3	0.753472	0.739481	0.803717	0.747141	0.737132	0.732639	0.770016	0.809641	0.779003	0.683007
0.4	0.802288	0.82598	0.827206	0.822917	0.821895	0.813317	0.811479	0.81924	0.814338	0.843342		0.4	0.80719	0.805964	0.827002	0.831291	0.832721	0.824346	0.811275	0.811887	0.805351	0.829453		0.4	0.799837	0.783905	0.807394	0.789011	0.808824	0.800041	0.784314	0.78125	0.791871	0.805964
0.5	0.840891	0.831087	0.836397	0.854984	0.816381	0.843137	0.834763	0.82884	0.840482	0.833129		0.5	0.852941	0.818219	0.840891	0.819444	0.83027	0.835989	0.840686	0.846609	0.856618	0.832312		0.5	0.834967	0.780025	0.820874	0.814338	0.794118	0.838235	0.834355	0.835376	0.846609	0.819036
0.6	0.862337	0.843137	0.837623	0.830474	0.862337	0.840482	0.848243	0.832108	0.838235	0.839461		0.6	0.871528	0.85866	0.844158	0.853554	0.871324	0.839257	0.847222	0.846405	0.846609	0.844158		0.6	0.844975	0.852124	0.810662	0.855392	0.856822	0.834967	0.847426	0.849469	0.828227	0.831699
0.7	0.842933	0.850082	0.847835	0.856209	0.844567	0.849469	0.859069	0.848448	0.842525	0.852941		0.7	0.840686	0.84518	0.851716	0.862337	0.842525	0.845588	0.854371	0.858456	0.850286	0.854167		0.7	0.85049	0.870507	0.857026	0.872549	0.859477	0.844975	0.860703	0.866217	0.86683	0.855188
0.8	0.846201	0.837418	0.852941	0.849265	0.844363	0.848652	0.848856	0.847631	0.856005	0.852533		0.8	0.849673	0.844567	0.861111	0.845588	0.853758	0.861111	0.857639	0.85335	0.848856	0.852533		0.8	0.866626	0.877042	0.874592	0.867851	0.877451	0.877655	0.879902	0.871528	0.872753	0.872345
0.9	0.843546	0.84518	0.851511	0.848448	0.847631	0.848448	0.850694	0.847018	0.840891	0.855801		0.9	0.843137	0.848652	0.853758	0.846201	0.843137	0.852328	0.849265	0.848448	0.845792	0.847835		0.9	0.874796	0.877859	0.876225	0.872753	0.875	0.874592	0.877655	0.87643	0.872753	0.87643
CytoCommunity
	0	1	2	3	4	5	6	7	8	9
0.5	0.3894	0.553002	0.404922	0.361009	0.58752	0.373775	0.559538	0.402778	0.352839	0.352431
0.3	0.689542	0.469158	0.575878	0.626838	0.443117	0.655433	0.493668	0.656658	0.611315	0.411458
0.4	0.57404	0.574755	0.604677	0.356005	0.391646	0.581291	0.407475	0.619587	0.368056	0.374694
0.6	0.537786	0.376532	0.376225	0.529514	0.37357	0.536969	0.537377	0.553922	0.371528	0.381025
0.8	0.529412	0.390727	0.529412	0.522059	0.522059	0.373162	0.36009	0.522876	0.522876	0.529412
0.2	0.534007	0.681373	0.668096	0.648591	0.49183	0.662888	0.578636	0.426266	0.670241	0.602533
0.1	0.539318	0.618566	0.547896	0.506536	0.43127	0.608864	0.33701	0.398182	0.386949	0.55576
0.7	0.371324	0.507557	0.37643	0.515523	0.515523	0.522876	0.529412	0.35723	0.400429	0.522876
0.9	0.529412	0.514706	0.514706	0.368873	0.522059	0.522059	0.529412	0.529412	0.446895	0.365196

[truncated: 33 more sheets: Fig. 3DEF, Fig. 3GIKHJL, Fig. 3M, Fig. 3N, Fig. 3O, Fig. 4ABCD, Fig. 4EFGH, Fig. 4 IJ, Fig. 4K, Fig. 4L, Fig. 5BCDE, Fig. 5FHGI, Fig. 5J, Fig. 5KLMN, Fig. 5OPQR, SupFig.3, SupFig.4A, SupFig.4B, SupFig.4C, SupFig.6A-F …]
